# Supplementary material for: t-3-Ethyl-r-2,c-6-bis­(4-methoxy­phen­yl)-1-nitro­sopiperidin-4-one
Source: Acta Crystallogr Sect E Struct Rep Online. 2009 Jul 4;65(Pt 8):o1765. doi: 10.1107/S1600536809024878 (PMC2977124; doi:10.1107/S1600536809024878)
Supplement: Supplementary file 2 [file e-65-o1765-Isup2.hkl]

#
# h,k,l, Fc-squared, Fo-squared, sigma(Fo-squared) and status flag
#
data_I
_shelx_title ' npm3epo1 in P 21 21 21'
_shelx_refln_list_code          4
_shelx_F_calc_maximum      124.59
_exptl_crystal_F_000       784.00
_reflns_d_resolution_high  0.6752
 
loop_
 _symmetry_equiv_pos_as_xyz
 'x, y, z'
 '-x+1/2, -y, z+1/2'
 'x+1/2, -y+1/2, -z'
 '-x, y+1/2, -z+1/2'
 
_cell_length_a     7.2742
_cell_length_b    15.8459
_cell_length_c    16.4800
_cell_angle_alpha  90.000
_cell_angle_beta   90.000
_cell_angle_gamma  90.000
 
_shelx_F_squared_multiplier     1.000
 
loop_
 _refln_index_h
 _refln_index_k
 _refln_index_l
 _refln_F_squared_calc
 _refln_F_squared_meas
 _refln_F_squared_sigma
 _refln_observed_status
   2   0   0     6920.35     7154.08    106.56 o
   4   0   0       70.92      106.87      3.98 o
   6   0   0        9.81        4.83      1.94 o
   8   0   0        2.94       -1.13      2.55 o
  10   0   0        0.85        6.79      3.78 o
   1   1   0     1152.88     1198.92     10.65 o
   2   1   0     1859.45     1883.44     16.72 o
   3   1   0     6072.80     6155.23     75.72 o
   4   1   0       38.13       46.51      1.87 o
   5   1   0       15.13       14.01      1.84 o
   6   1   0        0.14       -1.19      1.20 o
   7   1   0        0.06       -1.33      1.33 o
   8   1   0       39.18       35.80      3.00 o
   9   1   0       72.88       70.30      3.81 o
  10   1   0        2.58        1.08      2.53 o
   0   2   0     1283.91     1112.82     60.66 o
   1   2   0     3270.66     3375.30     31.35 o
   2   2   0      259.27      293.71      4.22 o
   3   2   0      173.38      199.34      2.95 o
   4   2   0      315.40      352.44      5.89 o
   5   2   0       48.15       52.35      2.23 o
   6   2   0        6.43        7.22      1.55 o
   7   2   0       52.51       57.85      2.92 o
   8   2   0        5.16        8.43      1.96 o
   9   2   0       31.24       40.48      3.16 o
  10   2   0        0.64        4.78      2.89 o
   1   3   0     1215.78     1225.40     10.89 o
   2   3   0     4056.14     3944.35     43.56 o
   3   3   0     1310.75     1377.98     16.89 o
   4   3   0      356.88      342.71      5.78 o
   5   3   0      625.24      610.02      9.49 o
   6   3   0      385.08      354.75      6.80 o
   7   3   0        0.18        1.62      1.74 o
   8   3   0       32.45       35.35      3.48 o
   9   3   0       13.02       16.17      2.57 o
  10   3   0       24.50       19.87      4.41 o
   0   4   0     1422.24     1296.46     31.48 o
   1   4   0       96.28       93.29      1.52 o
   2   4   0     1622.16     1615.73     16.73 o
   3   4   0       68.57       82.54      2.05 o
   4   4   0      298.45      316.86      5.51 o
   5   4   0       48.74       53.03      2.28 o
   6   4   0      504.08      474.22      8.36 o
   7   4   0       26.98       27.05      3.77 o
   8   4   0      166.14      170.51      7.40 o
   9   4   0        6.26        9.16      2.44 o
  10   4   0        0.19        3.96      3.51 o
   1   5   0     4889.37     4829.94     48.38 o
   2   5   0      107.32      102.04      2.75 o
   3   5   0       30.33       39.81      1.33 o
   4   5   0      767.44      676.02      9.99 o
   5   5   0      152.66      153.78      3.86 o
   6   5   0       58.97       52.48      2.69 o
   7   5   0       40.45       46.05      2.75 o
   8   5   0       26.90       25.40      2.63 o
   9   5   0      245.29      251.80     19.17 o
  10   5   0        6.76        5.40      4.40 o
   0   6   0     1693.42     1632.85     41.48 o
   1   6   0       92.54       93.64      1.67 o
   2   6   0       88.57       87.58      1.91 o
   3   6   0      590.68      624.65      7.38 o
   4   6   0       74.74       73.34      2.24 o
   5   6   0       12.21        8.91      1.35 o
   6   6   0      188.60      185.33      4.82 o
   7   6   0      141.96      145.81      5.65 o
   8   6   0       41.28       43.93      2.95 o
   9   6   0        5.00        8.22      3.75 o
  10   6   0       10.33       20.18      5.87 o
   1   7   0      762.14      761.41     10.31 o
   2   7   0        0.56        2.40      0.73 o
   3   7   0        2.95        7.57      0.88 o
   4   7   0        9.88       11.86      1.21 o
   5   7   0       26.52       23.81      1.75 o
   6   7   0       85.15       90.54      3.11 o
   7   7   0       20.54       20.65      3.33 o
   8   7   0       60.89       62.38      8.67 o
   9   7   0       12.02       21.53      4.26 o
  10   7   0        2.10       -1.00      3.78 o
   0   8   0      265.05      253.47      7.74 o
   1   8   0      112.45      107.82      2.48 o
   2   8   0      285.05      273.11      6.60 o
   3   8   0        1.68        5.96      0.86 o
   4   8   0      122.75      122.81      2.94 o
   5   8   0      642.45      638.84      9.12 o
   6   8   0        2.58        4.90      1.72 o
   7   8   0       60.99       67.39      3.31 o
   8   8   0        5.00        5.92      3.08 o
   9   8   0       13.95       11.44      3.65 o
  10   8   0        6.21       11.94      5.54 o
   1   9   0      390.96      371.81      5.90 o
   2   9   0        3.82        2.79      0.80 o
   3   9   0       59.31       64.73      2.42 o
   4   9   0      117.43      114.27      2.93 o
   5   9   0      148.09      150.15      3.71 o
   6   9   0        2.22        1.66      1.68 o
   7   9   0       17.77       13.25      3.07 o
   8   9   0        2.87        5.60      2.98 o
   9   9   0        1.56       -2.90      2.90 o
   0  10   0      440.33      475.12      9.13 o
   1  10   0      439.74      431.18      6.78 o
   2  10   0      295.74      337.09      5.17 o
   3  10   0      264.38      258.93      4.62 o
   4  10   0       46.90       46.76      2.05 o
   5  10   0      319.68      305.77      5.59 o
   6  10   0       44.19       45.71      3.09 o
   7  10   0       23.79       26.59      3.69 o
   8  10   0       13.88       10.35      3.17 o
   9  10   0       23.12       28.33      4.39 o
   1  11   0       31.43       33.59      1.75 o
   2  11   0      937.22      943.34     14.53 o
   3  11   0        6.29        3.03      1.11 o
   4  11   0       45.03       42.51      2.26 o
   5  11   0       38.36       32.64      2.50 o
   6  11   0      157.12      151.98      6.58 o
   7  11   0       15.62       23.06      3.58 o
   8  11   0        0.30        2.41      3.04 o
   9  11   0        1.94        7.29      3.65 o
   0  12   0      133.83      117.41      5.53 o
   1  12   0       65.80       77.00      2.69 o
   2  12   0       53.10       64.38      2.56 o
   3  12   0       76.75       78.91      3.30 o
   4  12   0       93.20       95.73      3.04 o
   5  12   0      123.88      119.86      4.52 o
   6  12   0        2.03        3.32      6.84 o
   7  12   0      105.40      118.00      6.28 o
   8  12   0        1.62        4.98      3.28 o
   9  12   0       17.71       14.40      4.14 o
   1  13   0        0.05        0.58      1.37 o
   2  13   0       15.07       13.84      2.11 o
   3  13   0        9.18        5.63      2.06 o
   4  13   0      161.25      152.94      4.88 o
   5  13   0       12.26        8.57      2.62 o
   6  13   0       10.07        8.84      3.52 o
   7  13   0        0.02       -1.93      2.64 o
   8  13   0        8.17        5.10      3.40 o
   0  14   0       54.19       55.12      6.19 o
   1  14   0       13.18       13.45      2.15 o
   2  14   0        3.88        2.99      1.91 o
   3  14   0       14.46       12.28      2.85 o
   4  14   0        6.48       10.15      3.20 o
   5  14   0       11.02        8.70      2.68 o
   6  14   0        1.51        2.46      2.61 o
   7  14   0       33.62       36.43      4.31 o
   8  14   0        5.70        8.64      3.60 o
   1  15   0       10.93       11.07      3.46 o
   2  15   0        6.90        9.56      2.30 o
   3  15   0        3.91        1.75      2.03 o
   4  15   0      112.49      117.36      5.52 o
   5  15   0       38.82       32.06      3.73 o
   6  15   0       51.42       47.26      4.37 o
   7  15   0        0.14       -1.67      3.67 o
   8  15   0        1.11        2.35      3.31 o
   0  16   0       70.96       73.52      5.76 o
   1  16   0       34.17       38.13      6.56 o
   2  16   0        3.45        4.99      2.34 o
   3  16   0       27.95       27.22      3.15 o
   4  16   0        8.19        8.81      2.62 o
   5  16   0        8.62        8.94      3.08 o
   6  16   0        0.55       -2.64      2.64 o
   7  16   0        9.76        7.28      3.29 o
   1  17   0        4.59        4.46      2.16 o
   2  17   0        8.76        7.72      2.53 o
   3  17   0        0.34       -2.03      2.09 o
   4  17   0       15.04       17.92      3.13 o
   5  17   0       36.34       29.56      3.84 o
   6  17   0       17.30       13.00      3.57 o
   7  17   0        0.48        0.29      3.14 o
   0  18   0       10.25       11.33      3.75 o
   1  18   0        8.89        8.62      2.55 o
   2  18   0        2.00       -2.19      2.19 o
   3  18   0       22.01       28.05      5.07 o
   4  18   0        0.17       -1.35      5.73 o
   5  18   0        5.17        7.01      3.14 o
   6  18   0        9.22       15.93      3.59 o
   1  19   0       37.71       39.46      3.69 o
   2  19   0       32.49       32.77      3.55 o
   3  19   0       26.69       28.65      3.67 o
   4  19   0        6.87       10.08      3.25 o
   5  19   0        9.02       10.78      3.35 o
   6  19   0        1.47        2.13      6.04 o
   0  20   0       24.52       21.08      4.65 o
   1  20   0        0.13        1.78      2.82 o
   2  20   0        1.52       -0.17      3.17 o
   3  20   0        1.66        4.65      2.87 o
   4  20   0       11.79       15.73      3.44 o
   5  20   0       10.18       15.96      3.68 o
   1  21   0        0.03        1.59      2.53 o
   2  21   0        0.56       -2.18      6.49 o
   3  21   0       10.18       11.02      3.25 o
   4  21   0        0.28        0.56      4.14 o
   0  22   0       27.84       29.35      5.43 o
   1  22   0       18.10       14.23      3.37 o
   2  22   0        1.27        1.59      2.78 o
   3  22   0       13.11       12.57      3.39 o
   1  23   0        0.53        4.11      3.04 o
   2  23   0        9.02       11.15      5.36 o
   1   0   1    10567.24    10104.04     88.49 o
   2   0   1     2360.37     2395.94     21.11 o
   3   0   1      227.83      224.53      3.19 o
   4   0   1       20.10       26.59      1.68 o
   5   0   1       23.89       24.48      1.70 o
   6   0   1        5.74        6.46      1.48 o
   7   0   1        6.90       10.14      1.76 o
   8   0   1        3.98        6.85      1.97 o
   9   0   1        7.13       14.40      2.52 o
  10   0   1        1.14        3.83      3.70 o
   1   1   1     2700.60     2743.29     17.50 o
   2   1   1     2470.97     2553.92     15.88 o
   3   1   1     1164.40     1240.99     10.28 o
   4   1   1      694.56      703.01      7.19 o
   5   1   1      141.78      152.51      2.60 o
   6   1   1        8.02        6.93      1.04 o
   7   1   1       95.47       85.24      2.40 o
   8   1   1       67.43       67.18      2.37 o
   9   1   1       13.86       14.65      1.93 o
  10   1   1      105.92      125.83      4.42 o
   0   2   1      562.63      530.34      6.86 o
   1   2   1     5095.40     4980.76     33.85 o
   2   2   1     7600.82     7606.80     49.69 o
   3   2   1       14.53       16.80      0.68 o
   4   2   1     1222.68     1297.37     12.30 o
   5   2   1       86.66       82.85      1.92 o
   6   2   1      115.73      101.28      2.35 o
   7   2   1        0.42       -0.51      1.12 o
   8   2   1       11.88       12.40      1.57 o
   9   2   1        4.28        3.78      1.51 o
  10   2   1       34.18       41.11      2.95 o
   0   3   1      231.15      230.93      7.40 o
   1   3   1    15521.84    14838.01     97.15 o
   2   3   1     2915.69     2913.20     22.90 o
   3   3   1     1060.62     1063.15      8.96 o
   4   3   1     1353.80     1351.20     12.79 o
   5   3   1      135.12      128.80      2.41 o
   6   3   1      124.85      115.23      2.56 o
   7   3   1       58.57       48.23      1.92 o
   8   3   1       27.94       32.19      1.92 o
   9   3   1       41.13       43.45      2.31 o
  10   3   1        8.46        9.79      2.40 o
   0   4   1     9334.36     9011.31    166.38 o
   1   4   1     2151.06     2187.39     15.02 o
   2   4   1       30.71       35.03      0.78 o
   3   4   1      918.10      883.57      8.04 o
   4   4   1      210.56      221.97      3.05 o
   5   4   1      145.99      132.48      2.49 o
   6   4   1       14.64       16.33      1.33 o
   7   4   1      205.74      200.80      3.66 o
   8   4   1       34.72       33.24      1.94 o
   9   4   1       34.87       37.09      2.59 o
  10   4   1       15.39       19.69      3.02 o
   0   5   1     1170.85     1163.91     21.10 o
   1   5   1      235.07      240.44      2.26 o
   2   5   1      539.24      544.63      4.62 o
   3   5   1      137.60      140.35      1.88 o
   4   5   1      284.93      283.93      3.44 o
   5   5   1        5.15        4.36      0.94 o
   6   5   1       12.43       14.25      1.34 o
   7   5   1       35.89       31.64      1.77 o
   8   5   1       15.01       16.42      1.90 o
   9   5   1        1.30        4.71      1.86 o
  10   5   1       19.37       16.74      3.03 o
   0   6   1      955.37      852.06     12.94 o
   1   6   1      361.14      384.16      3.56 o
   2   6   1      959.21     1011.02      8.08 o
   3   6   1       33.45       31.11      0.86 o
   4   6   1      391.77      392.48      3.96 o
   5   6   1       94.43       90.31      2.05 o
   6   6   1      476.79      479.21      6.03 o
   7   6   1        8.61       10.63      1.40 o
   8   6   1       45.66       47.08      2.54 o
   9   6   1       18.57       23.25      2.92 o
  10   6   1        9.04       13.84      2.96 o
   0   7   1        1.06       -0.35      0.37 o
   1   7   1      984.82      975.98      9.12 o
   2   7   1      453.57      469.45      4.03 o
   3   7   1      217.21      237.47      2.54 o
   4   7   1      223.78      206.46      2.60 o
   5   7   1      938.21      906.50      8.45 o
   6   7   1      165.33      156.70      2.95 o
   7   7   1       81.15       72.82      2.37 o
   8   7   1        0.40        0.26      1.49 o
   9   7   1       41.17       45.54      3.53 o
  10   7   1        5.05        5.61      2.66 o
   0   8   1      787.20      814.72     24.01 o
   1   8   1      157.25      160.43      2.40 o
   2   8   1      628.77      709.26      5.77 o
   3   8   1      214.09      208.04      2.49 o
   4   8   1       34.62       38.49      1.75 o
   5   8   1      205.38      205.20      3.03 o
   6   8   1      429.91      415.10      5.89 o
   7   8   1      204.21      201.82      5.13 o
   8   8   1       32.38       38.34      3.03 o
   9   8   1       11.28       10.32      2.49 o
  10   8   1        0.97        4.15      2.62 o
   0   9   1      332.79      381.29      5.32 o
   1   9   1       41.54       42.85      1.31 o
   2   9   1       94.21      109.65      1.63 o
   3   9   1      480.14      500.25      4.73 o
   4   9   1      133.83      135.54      2.16 o
   5   9   1       89.34       98.00      2.18 o
   6   9   1       62.36       62.04      2.08 o
   7   9   1       11.73       10.70      1.69 o
   8   9   1       25.11       24.91      2.77 o
   9   9   1        6.27        7.54      2.58 o
   0  10   1       75.78       77.49      2.12 o
   1  10   1      440.05      473.61      6.20 o
   2  10   1       72.16       77.36      1.66 o
   3  10   1       22.94       21.94      1.01 o
   4  10   1       86.88       81.73      1.85 o
   5  10   1      255.55      242.00      3.43 o
   6  10   1       42.76       38.75      2.14 o
   7  10   1        0.21        0.52      2.59 o
   8  10   1        9.07        4.54      2.22 o
   9  10   1        9.78       18.87      3.20 o
   0  11   1        9.00       11.75      1.17 o
   1  11   1      957.32      982.64     11.84 o
   2  11   1      458.35      449.93      5.75 o
   3  11   1      198.02      188.06      2.79 o
   4  11   1      179.98      185.49      2.80 o
   5  11   1        3.41        2.58      1.15 o
   6  11   1        1.70        5.36      1.86 o
   7  11   1       17.44       16.07      2.37 o
   8  11   1        4.83        2.81      2.12 o
   9  11   1        9.39        7.03      2.54 o
   0  12   1        7.63        6.11      1.09 o
   1  12   1      307.51      304.65      4.22 o
   2  12   1       28.90       27.96      1.55 o
   3  12   1       95.40      106.50      3.13 o
   4  12   1      624.74      602.17      6.95 o
   5  12   1       29.13       32.07      2.08 o
   6  12   1       69.51       65.42      3.29 o
   7  12   1       26.01       26.63      3.64 o
   8  12   1       46.40       54.26      3.61 o
   9  12   1        0.05       -2.22      2.22 o
   0  13   1       84.68       85.88      3.86 o
   1  13   1      147.55      147.31      3.06 o
   2  13   1      102.95       90.56      2.58 o
   3  13   1       10.81        6.54      1.54 o
   4  13   1      124.68      126.33      3.14 o
   5  13   1        1.78        2.62      1.96 o
   6  13   1       12.88       11.68      2.45 o
   7  13   1        4.36        8.07      2.20 o
   8  13   1        2.67        0.04      2.17 o
   0  14   1       86.63       79.36      3.64 o
   1  14   1       94.74      102.18      3.22 o
   2  14   1       19.16       19.17      1.51 o
   3  14   1        6.34        3.20      1.45 o
   4  14   1       20.90       24.86      2.22 o
   5  14   1        0.74       -0.84      1.58 o
   6  14   1       42.72       45.26      2.97 o
   7  14   1        2.89        8.22      2.25 o
   8  14   1        0.24       -0.36      2.19 o
   0  15   1        1.24        3.77      1.74 o
   1  15   1       40.55       45.61      2.01 o
   2  15   1        0.80        3.07      1.38 o
   3  15   1       29.34       22.30      2.03 o
   4  15   1        3.97        5.12      1.74 o
   5  15   1       45.73       46.98      2.90 o
   6  15   1       26.39       24.85      2.60 o
   7  15   1        3.46        2.25      2.25 o
   8  15   1        6.31        4.21      2.43 o
   0  16   1       47.71       46.19      3.43 o
   1  16   1       10.97       12.97      1.77 o
   2  16   1        5.94        5.96      1.61 o
   3  16   1       81.01       82.75      3.34 o
   4  16   1        2.03        0.24      1.55 o
   5  16   1        7.19        6.44      1.94 o
   6  16   1        6.47        2.37      1.95 o
   7  16   1        5.09        2.56      2.19 o
   0  17   1        1.38        2.40      2.17 o
   1  17   1        4.70        2.99      1.55 o
   2  17   1        6.29        7.46      1.75 o
   3  17   1       17.33       16.82      2.05 o
   4  17   1       14.54       17.75      2.20 o
   5  17   1       31.38       32.83      3.23 o
   6  17   1       10.24       11.98      2.41 o
   7  17   1        4.76        1.05      2.29 o
   0  18   1       52.28       61.94      4.13 o
   1  18   1       22.79       19.82      2.15 o
   2  18   1        9.52       13.56      1.99 o
   3  18   1        2.36        2.94      1.73 o
   4  18   1       19.20       26.91      2.94 o
   5  18   1       21.92       28.59      3.87 o
   6  18   1        4.32        8.44      2.35 o
   0  19   1       23.85       20.34      3.13 o
   1  19   1       16.36       17.72      2.16 o
   2  19   1       18.38       21.57      2.95 o
   3  19   1        3.80        0.71      1.78 o
   4  19   1       24.52       24.32      2.55 o
   5  19   1        1.95        3.60      2.16 o
   6  19   1        0.17        0.02      2.16 o
   0  20   1       13.00       12.84      2.99 o
   1  20   1       59.40       63.32      3.17 o
   2  20   1        3.51        2.35      1.85 o
   3  20   1        0.89       -1.75      1.75 o
   4  20   1        9.41       14.17      2.39 o
   5  20   1        9.96       11.64      2.52 o
   0  21   1        6.88        6.69      4.00 o
   1  21   1       12.43       14.53      2.24 o
   2  21   1        0.08        1.92      2.01 o
   3  21   1        1.26        1.79      2.00 o
   4  21   1        5.88        7.48      2.26 o
   0  22   1        0.51        1.61      2.68 o
   1  22   1        4.41        6.80      2.08 o
   2  22   1       13.63       13.58      2.35 o
   3  22   1        4.83        4.73      2.24 o
   0  23   1        0.01       -2.60      2.60 o
   1  23   1        7.80        7.93      2.19 o
   2  23   1        2.13        2.80      2.10 o
   0   0   2     5336.88     4416.10    231.39 o
   1   0   2      235.34      229.34      2.29 o
   2   0   2     1011.90     1010.62     10.70 o
   3   0   2       94.75      119.33      2.11 o
   4   0   2     1201.02     1129.13     15.33 o
   5   0   2      159.77      179.21      4.03 o
   6   0   2       36.77       35.27      2.33 o
   7   0   2      127.83      122.16      5.93 o
   8   0   2       63.02       59.82      3.22 o
   9   0   2        0.27       -1.81      1.81 o
  10   0   2       28.12       26.41      4.73 o
   0   1   2      985.18      996.55     12.70 o
   1   1   2      343.72      347.78      2.72 o
   2   1   2     2295.90     2282.91     15.24 o
   3   1   2      997.63      984.43      8.32 o
   4   1   2      115.59      118.47      2.06 o
   5   1   2       51.70       47.60      1.51 o
   6   1   2       68.53       61.79      1.99 o
   7   1   2        0.98        0.75      1.07 o
   8   1   2       61.03       59.29      2.27 o
   9   1   2       17.15       19.17      1.88 o
  10   1   2        0.61        4.69      2.11 o
   0   2   2     6731.10     6519.96     82.90 o
   1   2   2     8308.57     8209.22     55.91 o
   2   2   2      330.86      362.10      2.93 o
   3   2   2     1458.23     1538.81     12.58 o
   4   2   2      395.62      389.26      4.49 o
   5   2   2      429.09      430.03      5.14 o
   6   2   2      166.42      162.85      3.00 o
   7   2   2        9.39        6.03      1.25 o
   8   2   2        4.96        5.58      1.36 o
   9   2   2        1.41       -1.36      1.36 o
  10   2   2        4.57        2.81      2.07 o
   0   3   2     8995.05     8760.24     97.93 o
   1   3   2     3597.28     3664.70     23.24 o
   2   3   2      858.63      781.92      5.57 o
   3   3   2      860.17      919.99      7.87 o
   4   3   2      201.39      184.06      2.43 o
   5   3   2       40.28       38.00      1.41 o
   6   3   2      121.60      106.76      2.46 o
   7   3   2      108.23      105.89      2.64 o
   8   3   2       36.08       33.97      1.93 o
   9   3   2        9.28       11.96      2.22 o
  10   3   2        4.02        5.64      2.12 o
   0   4   2     7472.09     7275.35     80.04 o
   1   4   2     3131.29     3179.99     21.69 o
   2   4   2       92.25       89.10      1.21 o
   3   4   2      248.78      265.50      2.86 o
   4   4   2      129.76      132.68      2.02 o
   5   4   2       98.60       93.17      2.09 o
   6   4   2      181.47      187.40      3.28 o
   7   4   2       26.61       29.29      1.68 o
   8   4   2       13.20       12.87      1.53 o
   9   4   2       25.36       24.52      2.31 o
  10   4   2       21.83       26.26      2.82 o
   0   5   2        5.61        5.55      0.60 o
   1   5   2      776.96      811.61      6.73 o
   2   5   2     2553.20     2676.02     21.08 o
   3   5   2     1834.25     1828.45     14.16 o
   4   5   2      172.36      189.98      2.53 o
   5   5   2      819.18      810.94      8.55 o
   6   5   2      241.78      236.48      3.79 o
   7   5   2       11.10       10.39      1.36 o
   8   5   2       22.45       24.50      2.10 o
   9   5   2       12.18       10.54      1.98 o
  10   5   2        2.87        5.18      2.62 o
   0   6   2       93.22       88.75      2.32 o
   1   6   2      599.17      592.32      5.13 o
   2   6   2     2070.78     2174.92     16.51 o
   3   6   2       41.99       38.26      1.00 o
   4   6   2      107.70      100.70      1.73 o
   5   6   2      511.29      496.23      5.54 o
   6   6   2      228.39      228.20      3.61 o
   7   6   2       13.35       14.77      1.45 o
   8   6   2        9.63       11.04      1.77 o
   9   6   2        0.26        2.20      1.73 o
  10   6   2        4.12       -0.81      2.43 o
   0   7   2       12.35       13.27      0.87 o
   1   7   2      164.76      184.61      2.08 o
   2   7   2     1553.22     1643.93     12.71 o
   3   7   2      112.84      114.93      1.80 o
   4   7   2      169.02      166.34      2.30 o
   5   7   2      388.73      380.09      4.39 o
   6   7   2      426.81      381.32      4.89 o
   7   7   2       18.87       16.62      1.78 o
   8   7   2       20.84       19.14      2.07 o
   9   7   2       18.47       20.28      2.86 o
  10   7   2        6.49        9.67      2.78 o
   0   8   2      607.86      658.25      9.14 o
   1   8   2      449.86      426.16      4.52 o
   2   8   2      740.68      733.47      6.21 o
   3   8   2      306.17      295.60      3.28 o
   4   8   2       23.95       27.73      1.08 o
   5   8   2      838.03      838.88      7.99 o
   6   8   2       63.21       62.88      1.99 o
   7   8   2       49.53       46.07      3.00 o
   8   8   2        1.40        2.39      1.62 o
   9   8   2       10.83       10.30      2.56 o
  10   8   2        2.59        2.62      2.62 o
   0   9   2      416.35      431.40      5.88 o
   1   9   2       87.54       78.55      1.82 o
   2   9   2        0.57       -0.18      0.43 o
   3   9   2      204.92      203.66      2.62 o
   4   9   2      218.39      206.15      2.89 o
   5   9   2      115.31      112.85      2.27 o
   6   9   2       30.05       28.20      1.75 o
   7   9   2       65.43       64.27      2.72 o
   8   9   2        7.87        7.46      3.06 o
   9   9   2        8.80       12.50      2.61 o
   0  10   2      323.83      336.04      7.20 o
   1  10   2      122.20      120.43      2.04 o
   2  10   2      218.01      217.80      2.89 o
   3  10   2      326.87      329.62      3.68 o
   4  10   2      107.15      106.43      2.08 o
   5  10   2       68.88       73.48      2.17 o
   6  10   2      128.99      133.43      6.00 o
   7  10   2       46.14       48.41      3.25 o
   8  10   2        0.08        0.54      2.13 o
   9  10   2       28.16       32.67      3.33 o
   0  11   2        0.50        1.05      0.79 o
   1  11   2       66.50       61.12      1.58 o
   2  11   2      175.31      173.04      3.20 o
   3  11   2       10.18       11.08      0.96 o
   4  11   2       27.71       25.44      1.56 o
   5  11   2      232.12      240.07      4.15 o
   6  11   2      258.01      264.64      5.05 o
   7  11   2        8.10        9.70      2.14 o
   8  11   2        5.27        8.29      2.33 o
   9  11   2       14.04       11.55      3.01 o
   0  12   2       17.52       20.07      1.23 o
   1  12   2       58.11       60.04      1.77 o
   2  12   2       18.75       17.81      1.36 o
   3  12   2       67.75       60.21      2.22 o
   4  12   2       83.99       87.37      2.25 o
   5  12   2      130.00      126.75      3.00 o
   6  12   2        7.68       13.15      2.12 o
   7  12   2       22.77       23.30      2.60 o
   8  12   2        1.28        4.01      2.25 o
   9  12   2        6.88        3.92      2.52 o
   0  13   2       12.65       14.53      1.37 o
   1  13   2       36.31       40.87      1.37 o
   2  13   2       45.19       40.19      1.80 o
   3  13   2        1.66       -0.80      1.26 o
   4  13   2       38.28       36.22      1.86 o
   5  13   2       77.35       72.94      3.21 o
   6  13   2       14.11       17.87      2.28 o
   7  13   2        5.08        6.95      2.16 o
   8  13   2        3.11        0.79      2.21 o
   0  14   2      156.42      149.87      3.89 o
   1  14   2       57.15       57.78      2.06 o
   2  14   2      194.55      185.74      3.97 o
   3  14   2       88.54       82.25      3.11 o
   4  14   2       13.11       10.29      1.86 o
   5  14   2        6.23        6.44      1.57 o
   6  14   2        2.81        4.77      2.00 o
   7  14   2       14.20       13.61      2.45 o
   8  14   2       10.02        8.23      2.47 o
   0  15   2      167.81      176.81      5.01 o
   1  15   2       30.80       31.76      1.75 o
   2  15   2       80.76       81.95      3.05 o
   3  15   2       36.52       30.08      2.24 o
   4  15   2        9.25       11.12      1.87 o
   5  15   2       20.83       18.77      4.07 o
   6  15   2       13.19       15.66      2.39 o
   7  15   2       44.76       56.65      3.59 o
   8  15   2        2.92        3.72      2.33 o
   0  16   2       23.68       25.87      2.90 o
   1  16   2        6.37        4.85      1.56 o
   2  16   2       14.64       12.99      1.81 o
   3  16   2        8.89       11.51      2.62 o
   4  16   2       14.51       10.27      1.97 o
   5  16   2       13.66       12.76      2.18 o
   6  16   2        4.63        5.77      2.18 o
   7  16   2        1.82        4.74      2.21 o
   0  17   2       67.12       80.33      4.43 o
   1  17   2       23.55       24.49      2.07 o
   2  17   2       16.39       18.70      2.49 o
   3  17   2        1.77        1.94      1.66 o
   4  17   2        5.89        3.93      1.85 o
   5  17   2       21.32       23.05      2.53 o
   6  17   2        2.28        1.69      2.04 o
   7  17   2        8.13        8.59      2.83 o
   0  18   2        5.06        5.41      3.39 o
   1  18   2        1.85        3.99      1.74 o
   2  18   2       10.24        6.73      2.42 o
   3  18   2        3.27        3.58      1.87 o
   4  18   2       12.18        8.75      2.64 o
   5  18   2       10.70       12.89      2.41 o
   6  18   2        0.29       -1.98      2.04 o
   0  19   2        4.19        7.11      2.58 o
   1  19   2       54.44       51.44      2.84 o
   2  19   2        5.47        2.37      1.77 o
   3  19   2       18.34       17.74      2.28 o
   4  19   2       16.14       15.32      2.41 o
   5  19   2        6.05        6.74      2.21 o
   6  19   2        2.19        4.72      2.34 o
   0  20   2       55.76       56.47      4.25 o
   1  20   2        2.93        1.50      2.05 o
   2  20   2       22.27       23.47      2.45 o
   3  20   2        2.64        1.63      1.91 o
   4  20   2        4.64        6.09      2.15 o
   5  20   2        4.04       10.97      2.49 o
   0  21   2       12.08       12.72      3.08 o
   1  21   2        1.54        1.77      1.87 o
   2  21   2        0.83       -0.20      2.48 o
   3  21   2        7.12        7.95      2.26 o
   4  21   2        0.49        3.53      2.16 o
   0  22   2        3.08        3.80      3.25 o
   1  22   2        3.03        3.91      1.99 o
   2  22   2        2.92        5.64      2.16 o
   3  22   2        3.98        2.94      2.20 o
   0  23   2        5.14        5.67      2.91 o
   1  23   2        1.16       -0.50      1.86 o
   1   0   3      713.83      681.59      7.88 o
   2   0   3     2295.18     2385.93     24.31 o
   3   0   3       27.83       29.50      1.27 o
   4   0   3       91.47      114.14      2.86 o
   5   0   3      103.96       99.84      2.94 o
   6   0   3       43.73       39.46      3.59 o
   7   0   3      306.92      291.00      6.32 o
   8   0   3        2.80        2.21      1.80 o
   9   0   3        1.68        2.59      2.08 o
  10   0   3        0.05        6.69      3.88 o
   0   1   3     2629.22     2568.50     26.23 o
   1   1   3      360.92      337.30      2.68 o
   2   1   3      155.70      157.75      1.59 o
   3   1   3      300.16      278.88      2.66 o
   4   1   3      335.96      339.71      4.05 o
   5   1   3      319.45      308.62      4.06 o
   6   1   3      184.29      177.41      3.13 o
   7   1   3       57.25       53.68      2.08 o
   8   1   3        3.58        3.40      1.24 o
   9   1   3        3.26        1.43      1.55 o
  10   1   3       18.57       22.56      3.11 o
   0   2   3      696.46      768.55      9.88 o
   1   2   3     5268.09     5355.61     33.92 o
   2   2   3     1308.82     1288.56      9.54 o
   3   2   3      906.61      991.89      8.41 o
   4   2   3      455.72      474.56      4.69 o
   5   2   3        4.65        3.43      0.84 o
   6   2   3       50.78       44.24      1.67 o
   7   2   3       32.69       25.86      1.58 o
   8   2   3       51.44       48.00      2.14 o
   9   2   3        1.23        0.28      1.60 o
  10   2   3        8.53        9.66      2.79 o
   0   3   3      104.04      102.92      1.86 o
   1   3   3     7346.09     7359.82     48.18 o
   2   3   3      385.81      391.05      3.62 o
   3   3   3      266.85      292.45      3.05 o
   4   3   3      191.69      234.15      2.83 o
   5   3   3      420.35      357.27      4.53 o
   6   3   3       86.79       89.83      2.30 o
   7   3   3      102.78       91.45      2.51 o
   8   3   3       31.48       26.59      1.87 o
   9   3   3        5.23        2.04      1.71 o
  10   3   3        6.74        3.71      2.02 o
   0   4   3       34.27       32.26      0.70 o
   1   4   3     1384.71     1458.85      9.84 o
   2   4   3      253.50      284.49      2.94 o
   3   4   3     1739.89     1825.74     14.14 o
   4   4   3     1209.31     1232.56     10.56 o
   5   4   3       96.53       89.72      2.30 o
   6   4   3       50.39       46.46      2.14 o
   7   4   3       98.26       96.72      2.59 o
   8   4   3       26.85       28.55      2.14 o
   9   4   3       14.50       17.91      2.16 o
  10   4   3        7.98       10.39      2.61 o
   0   5   3     2258.91     2238.88     32.36 o
   1   5   3      399.14      390.74      3.69 o
   2   5   3      399.84      375.65      3.74 o
   3   5   3       37.94       36.45      0.94 o
   4   5   3       29.31       27.45      1.02 o
   5   5   3       22.98       22.23      1.27 o
   6   5   3      622.05      584.47      6.92 o
   7   5   3       15.47       15.04      1.47 o
   8   5   3       27.11       27.57      2.16 o
   9   5   3        5.05        5.05      1.88 o
  10   5   3        4.36        7.93      3.68 o
   0   6   3        0.00       -0.25      0.53 o
   1   6   3      505.93      532.42      4.91 o
   2   6   3       67.03       57.59      1.15 o
   3   6   3      724.58      694.70      6.25 o
   4   6   3      365.01      363.79      3.75 o
   5   6   3        8.58        9.30      1.04 o
   6   6   3       85.64       89.85      2.42 o
   7   6   3       20.27       21.10      1.83 o
   8   6   3       54.36       52.47      2.63 o
   9   6   3       56.99       64.12      3.11 o
  10   6   3        7.66        6.45      2.69 o
   0   7   3      238.42      244.22     10.12 o
   1   7   3      298.07      262.37      2.81 o
   2   7   3      173.86      182.23      2.14 o
   3   7   3       93.51      106.72      1.99 o
   4   7   3       11.01       13.26      0.85 o
   5   7   3      468.01      458.22      5.00 o
   6   7   3       26.44       26.22      1.47 o
   7   7   3       14.72       14.18      1.71 o
   8   7   3       49.13       52.47      2.69 o
   9   7   3        4.37        8.28      2.25 o
  10   7   3       10.11       10.56      2.89 o
   0   8   3      907.97      913.67     12.18 o
   1   8   3      165.59      167.80      2.40 o
   2   8   3      172.86      185.88      2.31 o
   3   8   3      160.34      174.46      2.47 o
   4   8   3      543.51      538.14      5.15 o
   5   8   3      316.21      300.48      3.79 o
   6   8   3      224.00      221.73      4.02 o
   7   8   3       19.55       15.68      1.80 o
   8   8   3       43.09       46.67      2.66 o
   9   8   3        1.17        1.98      2.14 o
  10   8   3       10.88        9.91      2.82 o
   0   9   3      287.03      312.20      5.04 o
   1   9   3      205.05      224.14      3.04 o
   2   9   3      569.13      565.95      5.60 o
   3   9   3       35.37       33.66      1.26 o
   4   9   3       96.35       89.09      1.78 o
   5   9   3      500.14      477.06      5.24 o
   6   9   3       19.72       22.08      1.64 o
   7   9   3       44.44       41.37      2.30 o
   8   9   3       22.80       28.44      2.86 o
   9   9   3        7.33       16.06      2.85 o
   0  10   3       13.58       14.73      1.17 o
   1  10   3       27.56       30.29      1.13 o
   2  10   3      153.80      155.07      2.30 o
   3  10   3      128.31      133.60      2.22 o
   4  10   3       81.23       88.15      1.90 o
   5  10   3       24.17       23.29      1.55 o
   6  10   3       64.12       66.87      2.38 o
   7  10   3        0.37        0.63      1.43 o
   8  10   3        1.57       -1.95      1.95 o
   9  10   3        3.01        1.88      2.38 o
   0  11   3       89.36       80.20      2.12 o
   1  11   3       26.50       29.95      1.68 o
   2  11   3       81.80       78.75      1.81 o
   3  11   3      126.64      122.18      2.35 o
   4  11   3       17.91       17.85      1.24 o
   5  11   3       33.56       30.45      1.68 o
   6  11   3       32.64       31.65      1.89 o
   7  11   3       27.33       24.23      2.59 o
   8  11   3       10.80        7.91      2.29 o
   9  11   3       20.99       26.75      3.22 o
   0  12   3     1066.19     1044.25     13.82 o
   1  12   3       29.51       28.05      1.12 o
   2  12   3       32.42       33.56      1.57 o
   3  12   3      138.14      142.32      3.40 o
   4  12   3       44.46       46.20      1.81 o
   5  12   3       14.71       13.14      1.41 o
   6  12   3        1.59        3.32      1.73 o
   7  12   3       10.89       10.31      3.09 o
   8  12   3        6.51        9.36      2.81 o
   9  12   3        2.00        3.37      2.77 o
   0  13   3       29.27       41.71      2.61 o
   1  13   3      270.04      271.78      3.58 o
   2  13   3       16.18       14.53      1.66 o
   3  13   3      144.64      140.37      3.86 o
   4  13   3       26.38       25.02      1.89 o
   5  13   3       36.66       38.18      2.19 o
   6  13   3       33.16       33.34      2.67 o
   7  13   3       21.14       18.40      2.51 o
   8  13   3        8.72        5.59      2.35 o
   0  14   3      178.71      175.72      4.24 o
   1  14   3      490.97      471.77      6.05 o
   2  14   3       44.66       46.17      2.11 o
   3  14   3       73.98       68.33      2.88 o
   4  14   3      103.10       96.51      3.54 o
   5  14   3       24.78       22.08      2.31 o
   6  14   3        0.84        1.82      1.84 o
   7  14   3        0.68        3.03      2.02 o
   8  14   3        2.99        6.21      2.40 o
   0  15   3      180.45      200.54      5.32 o
   1  15   3      110.86      112.79      3.13 o
   2  15   3        8.44       10.49      1.54 o
   3  15   3        1.40        1.31      1.47 o
   4  15   3       11.89       12.96      1.94 o
   5  15   3        6.63        6.94      1.92 o
   6  15   3       10.02       12.04      2.32 o
   7  15   3        1.41        1.94      2.11 o
   8  15   3        7.53        8.45      2.61 o
   0  16   3       98.47       99.36      4.79 o
   1  16   3       36.80       32.75      2.14 o
   2  16   3       24.12       24.72      2.11 o
   3  16   3       34.52       35.29      2.39 o
   4  16   3       13.51       14.64      2.05 o
   5  16   3        1.65        1.55      1.85 o
   6  16   3       20.51       20.57      4.04 o
   7  16   3        5.40        6.29      2.36 o
   0  17   3      157.07      166.18      6.12 o
   1  17   3        1.11        1.17      1.47 o
   2  17   3        4.83        5.74      1.65 o
   3  17   3        9.66        9.18      1.86 o
   4  17   3        5.86        6.02      2.13 o
   5  17   3        6.56        4.89      2.05 o
   6  17   3       26.25       29.95      2.87 o
   7  17   3        3.04        1.00      2.31 o
   0  18   3        0.91        3.50      2.20 o
   1  18   3       32.55       37.34      2.41 o
   2  18   3       17.12       22.06      2.38 o
   3  18   3       21.17       19.16      2.82 o
   4  18   3        8.89       11.25      2.13 o
   5  18   3        4.83        6.02      2.14 o
   6  18   3       18.58       20.85      2.75 o
   0  19   3       10.71       12.46      3.58 o
   1  19   3       27.11       29.97      2.33 o
   2  19   3       28.96       27.44      2.38 o
   3  19   3        9.27       10.41      2.03 o
   4  19   3       18.98       19.40      3.16 o
   5  19   3        5.61        3.82      2.21 o
   6  19   3        4.26        8.22      2.49 o
   0  20   3        4.71        8.25      3.78 o
   1  20   3       31.85       34.73      2.63 o
   2  20   3        8.69       11.14      2.82 o
   3  20   3        8.28        6.75      2.00 o
   4  20   3        0.72       -0.98      2.15 o
   5  20   3        7.51       10.72      2.51 o
   0  21   3        2.09        0.92      3.55 o
   1  21   3        2.77        1.60      1.78 o
   2  21   3        0.67        2.41      1.90 o
   3  21   3        0.14       -1.80      1.80 o
   4  21   3        1.57        4.66      2.18 o
   0  22   3        0.04        1.33      2.59 o
   1  22   3       10.11        9.70      2.09 o
   2  22   3        0.29        1.54      2.02 o
   3  22   3        6.42        6.08      2.12 o
   0  23   3        0.29       -2.61      2.61 o
   1  23   3        9.38        7.69      2.24 o
   0   0   4        1.10        0.33      0.87 o
   1   0   4      170.17      169.24      2.65 o
   2   0   4       16.09       17.28      0.73 o
   3   0   4     1350.77     1436.67     15.45 o
   4   0   4      839.18      844.82     11.93 o
   5   0   4      329.30      338.08      6.54 o
   6   0   4       33.50       29.49      2.74 o
   7   0   4       29.80       25.00      2.22 o
   8   0   4       86.22       89.06      3.83 o
   9   0   4        4.72        4.42      3.11 o
  10   0   4        0.17        1.69      4.51 o
   0   1   4      790.99      792.79      8.24 o
   1   1   4     3441.03     3449.04     24.50 o
   2   1   4      889.77      898.00      6.82 o
   3   1   4      437.20      468.74      4.02 o
   4   1   4      139.80      158.43      2.22 o
   5   1   4       22.59       27.23      1.27 o
   6   1   4       93.35       94.24      2.31 o
   7   1   4       13.02       10.78      1.35 o
   8   1   4       36.57       34.71      1.92 o
   9   1   4        5.88        6.14      1.90 o
  10   1   4        4.71        4.13      2.47 o
   0   2   4    14687.19    14153.38    156.71 o
   1   2   4       44.85       51.79      0.70 o
   2   2   4      102.80      101.36      1.35 o
   3   2   4      136.94      146.58      1.74 o
   4   2   4      241.77      252.29      2.97 o
   5   2   4      315.04      303.69      4.04 o
   6   2   4       12.00       13.86      1.24 o
   7   2   4        5.04        3.58      1.26 o
   8   2   4       15.25       10.08      1.46 o
   9   2   4        8.38        8.38      1.88 o
  10   2   4        7.74        8.64      2.56 o
   0   3   4     5237.29     5322.23     85.25 o
   1   3   4     3109.35     3050.39     21.77 o
   2   3   4      809.82      856.12      7.21 o
   3   3   4      622.41      644.37      5.78 o
   4   3   4      329.68      337.84      3.66 o
   5   3   4       82.49       80.61      1.98 o
   6   3   4       34.02       30.77      1.54 o
   7   3   4       26.83       26.39      1.59 o
   8   3   4       72.20       69.80      2.83 o
   9   3   4        9.89        9.57      1.96 o
  10   3   4        2.69        1.00      2.98 o
   0   4   4     5198.96     5249.96    130.18 o
   1   4   4      437.46      416.69      3.52 o
   2   4   4     1848.83     1974.51     15.69 o
   3   4   4     1792.17     1920.83     14.84 o
   4   4   4      446.95      464.51      4.66 o
   5   4   4       35.24       41.37      1.33 o
   6   4   4       26.59       26.31      1.49 o
   7   4   4        2.39        2.65      1.14 o
   8   4   4       15.06       14.51      1.84 o
   9   4   4        4.21        6.20      1.88 o
  10   4   4       17.21       20.85      2.76 o
   0   5   4      301.02      276.77      9.45 o
   1   5   4     1746.32     1779.87     14.10 o
   2   5   4       54.82       45.14      0.95 o
   3   5   4        5.05        1.48      0.47 o
   4   5   4      136.39      141.42      2.03 o
   5   5   4      381.09      360.45      4.14 o
   6   5   4       37.58       36.01      1.67 o
   7   5   4       48.84       42.95      2.24 o
   8   5   4       17.11       20.14      2.00 o
   9   5   4        4.44        4.50      1.84 o
  10   5   4        4.81        4.48      2.10 o
   0   6   4       69.24       80.55      1.63 o
   1   6   4      395.36      462.97      4.34 o
   2   6   4     1690.46     1793.88     13.74 o
   3   6   4      157.11      161.38      2.40 o
   4   6   4       94.35      101.83      1.74 o
   5   6   4      464.71      453.01      5.22 o
   6   6   4        3.64        4.22      1.13 o
   7   6   4       87.75       77.84      2.80 o
   8   6   4        4.46        4.12      1.59 o
   9   6   4        6.29       13.04      2.14 o
  10   6   4        6.04        2.66      2.53 o
   0   7   4      502.88      582.80      9.12 o
   1   7   4      559.65      588.21      5.73 o
   2   7   4      209.51      227.85      2.55 o
   3   7   4       25.19       23.96      0.95 o
   4   7   4      312.69      295.62      3.85 o
   5   7   4      117.88      110.73      2.20 o
   6   7   4       47.74       46.01      1.95 o
   7   7   4       10.72       10.84      1.66 o
   8   7   4        0.56       -0.83      1.45 o
   9   7   4       24.69       31.55      2.60 o
  10   7   4       11.28       17.05      3.01 o
   0   8   4     1234.89     1217.02     19.53 o
   1   8   4      455.07      469.63      5.09 o
   2   8   4      113.20      110.66      1.84 o
   3   8   4      111.27      105.80      1.72 o
   4   8   4       23.11       25.94      1.04 o
   5   8   4       78.60       73.06      1.86 o
   6   8   4      140.15      131.22      3.08 o
   7   8   4       60.04       62.84      2.77 o
   8   8   4       18.74       17.84      2.07 o
   9   8   4       26.68       27.98      3.16 o
   0   9   4        3.60        3.74      0.85 o
   1   9   4      130.44      137.54      2.37 o
   2   9   4      211.34      231.77      2.99 o
   3   9   4        2.48        3.03      0.64 o
   4   9   4       33.05       28.27      1.18 o
   5   9   4      110.07      103.31      2.60 o
   6   9   4       53.50       56.73      2.20 o
   7   9   4       13.07       12.57      1.75 o
   8   9   4        7.19        4.12      1.74 o
   9   9   4        7.24        7.89      2.49 o
   0  10   4      374.92      359.17      6.37 o
   1  10   4      148.19      153.01      2.40 o
   2  10   4        5.28        5.49      0.72 o
   3  10   4      102.57      104.13      1.94 o
   4  10   4       57.85       54.30      2.02 o
   5  10   4       41.61       41.65      1.80 o
   6  10   4        2.12        2.92      1.30 o
   7  10   4       21.71       19.84      1.96 o
   8  10   4       15.86       14.61      3.72 o
   9  10   4        3.27        7.02      2.56 o
   0  11   4       57.85       53.48      1.72 o
   1  11   4       52.64       56.91      1.34 o
   2  11   4       22.19       21.94      1.08 o
   3  11   4       20.09       21.11      1.34 o
   4  11   4       42.60       39.93      1.65 o
   5  11   4       61.69       59.95      2.12 o
   6  11   4       12.91       17.79      2.10 o
   7  11   4        4.94        4.28      1.78 o
   8  11   4        9.11        6.68      2.71 o
   9  11   4       21.18       23.33      3.18 o
   0  12   4      283.44      279.90      4.46 o
   1  12   4       47.19       44.64      1.31 o
   2  12   4      176.95      186.71      3.10 o
   3  12   4      120.31      128.63      4.14 o
   4  12   4       15.17       17.62      1.65 o
   5  12   4        3.60        4.49      1.38 o
   6  12   4        0.49       -0.52      1.24 o
   7  12   4        0.17        1.17      1.87 o
   8  12   4        6.91        8.17      2.42 o
   9  12   4        1.04        0.73      2.33 o
   0  13   4       67.97       65.74      2.73 o
   1  13   4       61.53       61.94      1.70 o
   2  13   4       40.09       41.67      1.65 o
   3  13   4       37.19       34.32      2.12 o
   4  13   4        8.24        7.44      1.63 o
   5  13   4       24.63       24.48      1.66 o
   6  13   4      101.58      109.13      3.57 o
   7  13   4        5.54        3.25      2.05 o
   8  13   4       15.72       13.97      2.67 o
   0  14   4      194.17      203.93      3.94 o
   1  14   4      295.78      287.05      4.94 o
   2  14   4       49.47       46.16      2.07 o
   3  14   4       12.39       13.22      1.74 o
   4  14   4       65.17       59.51      2.83 o
   5  14   4       12.40       10.89      2.21 o
   6  14   4        7.49        4.55      2.06 o
   7  14   4        1.72       -1.97      1.97 o
   8  14   4       11.39        6.37      2.39 o
   0  15   4        7.53       12.23      1.98 o
   1  15   4      136.35      141.08      3.39 o
   2  15   4        0.69       -0.18      1.23 o
   3  15   4       61.63       58.48      2.73 o
   4  15   4       31.11       29.24      2.30 o
   5  15   4       36.73       39.57      2.73 o
   6  15   4        4.79        2.38      1.99 o
   7  15   4        4.64        7.30      2.51 o
   8  15   4        0.87       -0.76      2.26 o
   0  16   4      540.79      549.43     12.77 o
   1  16   4       39.35       36.27      2.22 o
   2  16   4       98.61       96.83      4.00 o
   3  16   4        8.31        9.14      1.74 o
   4  16   4       38.87       40.41      2.59 o
   5  16   4       96.47       97.35      3.87 o
   6  16   4        1.78        1.74      3.24 o
   7  16   4        4.98        9.44      2.46 o
   0  17   4        1.86        4.67      2.16 o
   1  17   4       20.96       18.67      2.20 o
   2  17   4       60.65       62.30      3.20 o
   3  17   4        8.27        9.15      1.84 o
   4  17   4       20.79       19.92      2.37 o
   5  17   4       15.81       20.78      4.05 o
   6  17   4        1.81        1.83      2.13 o
   7  17   4       12.56       11.23      3.00 o
   0  18   4       27.64       23.68      2.96 o
   1  18   4       54.30       52.76      2.65 o
   2  18   4        2.50        3.66      1.69 o
   3  18   4        3.65        3.76      1.75 o
   4  18   4        5.18        6.09      1.97 o
   5  18   4        3.75        5.88      2.46 o
   6  18   4        4.27        1.80      2.83 o
   0  19   4        5.25        7.89      2.45 o
   1  19   4        4.97        4.98      1.66 o
   2  19   4       15.94       16.30      2.02 o
   3  19   4        4.18        1.94      1.79 o
   4  19   4        7.66        7.30      2.05 o
   5  19   4        0.70        1.37      2.08 o
   6  19   4        1.95        3.67      3.41 o
   0  20   4        3.00        1.62      2.33 o
   1  20   4        1.10       -0.38      1.65 o
   2  20   4       39.96       40.71      2.67 o
   3  20   4        2.41        1.31      1.84 o
   4  20   4       13.33       14.12      2.37 o
   5  20   4        3.53        3.19      2.25 o
   0  21   4        4.12        3.83      2.55 o
   1  21   4        8.30        6.94      1.91 o
   2  21   4        0.76       -0.71      1.72 o
   3  21   4        0.72        3.01      1.92 o
   4  21   4        6.83        6.36      2.17 o
   0  22   4        6.32        3.72      2.56 o
   1  22   4        0.47        0.91      1.79 o
   2  22   4       12.10       13.32      3.25 o
   3  22   4        6.97        3.98      2.03 o
   0  23   4        4.94        9.49      3.73 o
   1  23   4        0.47        2.22      1.90 o
   1   0   5      962.42     1004.35     14.87 o
   2   0   5      320.90      293.83      3.70 o
   3   0   5      549.48      580.71      6.83 o
   4   0   5      321.75      264.61      3.98 o
   5   0   5       11.05       13.62      1.73 o
   6   0   5        0.23        0.48      1.34 o
   7   0   5        8.29        9.23      1.86 o
   8   0   5       11.64       10.41      2.09 o
   9   0   5       14.37       16.02      3.85 o
  10   0   5        0.11       -3.75      3.75 o
   0   1   5      138.67      131.58      1.75 o
   1   1   5     1522.95     1524.40     10.60 o
   2   1   5      277.68      285.96      2.81 o
   3   1   5      135.33      136.12      1.67 o
   4   1   5      741.87      726.49      7.78 o
   5   1   5       22.64       25.34      1.27 o
   6   1   5       90.85       95.10      2.32 o
   7   1   5       34.42       36.58      2.06 o
   8   1   5        3.93        3.20      1.38 o
   9   1   5        3.80        2.29      2.14 o
  10   1   5        9.92       13.03      2.89 o
   0   2   5      614.19      588.40      7.01 o
   1   2   5       25.60       26.06      0.56 o
   2   2   5       14.29       15.31      0.62 o
   3   2   5      359.75      363.36      3.31 o
   4   2   5      150.23      136.97      2.27 o
   5   2   5      435.78      420.64      5.10 o
   6   2   5       20.42       18.69      1.32 o
   7   2   5       62.52       55.69      2.05 o
   8   2   5        8.18        6.41      1.63 o
   9   2   5       12.70       11.89      2.41 o
  10   2   5       10.88       12.36      2.84 o
   0   3   5       19.65       17.40      1.00 o
   1   3   5      443.66      440.94      3.51 o
   2   3   5      599.39      666.11      5.26 o
   3   3   5       25.10       24.39      1.42 o
   4   3   5       94.86       90.26      1.65 o
   5   3   5      258.23      249.24      3.21 o
   6   3   5      173.27      173.90      4.41 o
   7   3   5      103.64      101.07      2.96 o
   8   3   5        5.13        6.19      1.64 o
   9   3   5       12.33       10.56      2.00 o
  10   3   5       11.75       11.80      3.32 o
   0   4   5        8.66        6.40      1.01 o
   1   4   5      377.65      414.21      3.53 o
   2   4   5      847.84      863.81      6.89 o
   3   4   5     1403.78     1403.81     12.29 o
   4   4   5       95.25       92.60      1.90 o
   5   4   5      286.68      287.11      3.55 o
   6   4   5       10.48        9.91      1.23 o
   7   4   5       12.74       11.75      1.62 o
   8   4   5       18.58       22.87      2.05 o
   9   4   5       39.35       38.27      2.61 o
  10   4   5        4.11        4.68      2.50 o
   0   5   5     3790.82     3691.17     64.19 o
   1   5   5     1940.79     1958.40     15.53 o
   2   5   5      999.82     1088.26      8.99 o
   3   5   5      265.62      274.36      2.99 o
   4   5   5       39.07       42.93      1.15 o
   5   5   5      260.37      245.22      3.45 o
   6   5   5      170.64      165.11      3.15 o
   7   5   5        2.43        1.79      1.34 o
   8   5   5       10.99       11.07      1.81 o
   9   5   5        3.98        1.79      1.80 o
  10   5   5        4.32        5.40      2.61 o
   0   6   5     1940.61     1844.65     33.28 o
   1   6   5     1216.57     1315.03     10.62 o
   2   6   5      295.81      323.26      3.23 o
   3   6   5      278.34      316.56      3.33 o
   4   6   5      191.31      178.34      2.35 o
   5   6   5       33.01       32.81      1.58 o
   6   6   5      129.69      127.41      3.26 o
   7   6   5       33.04       33.87      2.20 o
   8   6   5       11.30        9.23      2.05 o
   9   6   5       12.15       11.97      2.14 o
  10   6   5        4.13        2.31      2.47 o
   0   7   5      955.27      989.54     19.09 o
   1   7   5     1411.08     1460.47     12.44 o
   2   7   5      134.87      142.44      1.86 o
   3   7   5      184.96      196.54      2.89 o
   4   7   5      268.76      245.68      3.07 o
   5   7   5      250.72      234.10      3.21 o
   6   7   5       43.43       44.00      1.95 o
   7   7   5        7.46        8.60      1.60 o
   8   7   5        8.29       10.27      1.86 o
   9   7   5        1.96        1.00      1.81 o
  10   7   5        0.10       -2.00      2.38 o
   0   8   5       59.94       57.58      1.67 o
   1   8   5      220.37      215.32      2.37 o
   2   8   5      171.44      174.05      2.26 o
   3   8   5      240.28      264.70      3.00 o
   4   8   5      198.30      208.00      2.79 o
   5   8   5        3.96        4.35      1.07 o
   6   8   5      124.90      130.48      3.06 o
   7   8   5       16.98       15.38      1.80 o
   8   8   5        0.70       -0.60      1.58 o
   9   8   5        1.45        1.53      1.84 o
   0   9   5      269.77      219.84      9.48 o
   1   9   5      904.47      932.25      9.31 o
   2   9   5       14.08       12.57      0.98 o
   3   9   5       34.01       33.97      1.39 o
   4   9   5       44.14       42.83      1.26 o
   5   9   5      208.02      204.49      3.63 o
   6   9   5       18.25       17.51      1.58 o
   7   9   5        1.02       -0.18      1.42 o
   8   9   5        9.32        8.96      1.90 o
   9   9   5       17.70       17.79      3.27 o
   0  10   5      112.50      105.37      2.62 o
   1  10   5      109.07      115.43      1.89 o
   2  10   5       60.37       72.04      1.47 o
   3  10   5       37.75       33.46      1.16 o
   4  10   5       78.54       75.41      2.08 o
   5  10   5        7.13        6.52      1.24 o
   6  10   5      172.21      183.26      3.70 o
   7  10   5       10.95        7.50      1.89 o
   8  10   5       36.56       39.26      2.64 o
   9  10   5       12.47       11.09      2.67 o
   0  11   5       21.11       22.77      1.38 o
   1  11   5       24.36       25.08      1.15 o
   2  11   5      127.84      126.25      2.27 o
   3  11   5       28.85       28.81      1.46 o
   4  11   5       20.66       21.84      1.43 o
   5  11   5       52.41       47.90      2.11 o
   6  11   5       21.61       20.25      1.68 o
   7  11   5       16.99       21.24      2.10 o
   8  11   5       20.67       22.55      2.85 o
   9  11   5        3.29        3.52      2.44 o
   0  12   5       36.38       35.80      1.52 o
   1  12   5       88.95       84.21      2.76 o
   2  12   5       22.56       22.12      1.76 o
   3  12   5        5.73        4.44      1.43 o
   4  12   5       83.50       71.06      2.60 o
   5  12   5        9.11        9.07      1.33 o
   6  12   5        4.16        4.62      1.38 o
   7  12   5       32.42       36.25      2.91 o
   8  12   5        0.34        0.85      2.34 o
   0  13   5      151.02      148.45      3.08 o
   1  13   5      150.59      143.12      2.25 o
   2  13   5        2.78        0.59      0.92 o
   3  13   5        0.99        1.13      1.30 o
   4  13   5        2.02        4.29      1.52 o
   5  13   5       30.30       30.05      2.06 o
   6  13   5        4.22        6.86      1.97 o
   7  13   5        5.57        4.85      2.19 o
   8  13   5        2.44        0.64      3.39 o
   0  14   5      589.82      570.66      8.64 o
   1  14   5      127.77      127.36      2.85 o
   2  14   5       36.17       29.01      1.74 o
   3  14   5        4.37        1.10      1.37 o
   4  14   5      108.68      100.00      3.51 o
   5  14   5       11.14       13.05      2.83 o
   6  14   5        9.28        7.88      2.63 o
   7  14   5        9.76       10.31      3.43 o
   8  14   5        1.27       -1.17      2.30 o
   0  15   5        0.34       -0.15      1.60 o
   1  15   5       47.67       47.53      2.04 o
   2  15   5        1.68       -0.09      1.19 o
   3  15   5       78.57       66.09      2.82 o
   4  15   5       17.17       16.73      3.19 o
   5  15   5        6.81        3.90      2.71 o
   6  15   5        9.80       10.79      2.28 o
   7  15   5        0.78        0.45      2.13 o
   0  16   5      319.66      324.30      8.68 o
   1  16   5      140.74      132.37      3.91 o
   2  16   5       68.29       62.06      2.74 o
   3  16   5       10.33        8.03      1.70 o
   4  16   5        9.62       10.05      1.96 o
   5  16   5        3.05        1.90      2.55 o
   6  16   5       30.15       39.13      3.04 o
   7  16   5        8.20        9.76      2.54 o
   0  17   5       46.45       42.16      3.20 o
   1  17   5       18.59       20.38      1.87 o
   2  17   5       54.75       52.12      2.55 o
   3  17   5       29.85       28.40      2.84 o
   4  17   5        8.15        5.93      1.87 o
   5  17   5       11.55       12.33      2.24 o
   6  17   5       29.56       33.93      3.97 o
   7  17   5        1.20        1.83      2.47 o
   0  18   5        9.53        6.26      2.18 o
   1  18   5       10.42        8.18      1.63 o
   2  18   5        8.69       12.91      2.15 o
   3  18   5        1.55       -0.20      2.63 o
   4  18   5       10.04        6.39      1.93 o
   5  18   5        5.79        6.08      2.16 o
   6  18   5       24.71       33.02      3.39 o
   0  19   5        5.69        1.02      2.04 o
   1  19   5       10.40        9.39      1.68 o
   2  19   5       22.47       24.49      2.34 o
   3  19   5        8.41        4.74      2.20 o
   4  19   5       30.91       26.44      2.48 o
   5  19   5       14.80       18.99      2.55 o
   0  20   5        0.02        1.60      2.24 o
   1  20   5        4.82        3.66      1.64 o
   2  20   5        2.57        4.12      1.97 o
   3  20   5       29.66       37.77      2.61 o
   4  20   5        3.33        0.25      1.79 o
   5  20   5        6.74        5.07      2.21 o
   0  21   5        4.62        4.85      2.39 o
   1  21   5        2.35        1.06      1.64 o
   2  21   5        2.46        1.49      1.68 o
   3  21   5        5.31        5.41      1.93 o
   4  21   5        8.23        7.36      2.09 o
   0  22   5        0.00       -0.87      2.84 o
   1  22   5        3.51        4.01      1.85 o
   2  22   5        4.99        3.73      1.78 o
   3  22   5        3.81        2.72      1.83 o
   0   0   6    11291.94    11338.98    159.03 o
   1   0   6       37.05       32.55      1.94 o
   2   0   6      345.37      360.74      4.41 o
   3   0   6      582.86      537.98      9.84 o
   4   0   6      225.84      219.76      3.56 o
   5   0   6       89.01       89.74      2.99 o
   6   0   6       84.86       76.67      4.42 o
   7   0   6        8.30        6.80      1.78 o
   8   0   6       33.20       29.74      3.79 o
   9   0   6        0.07        0.65      3.08 o
  10   0   6        1.02       -3.32      3.32 o
   0   1   6      430.49      419.87      4.65 o
   1   1   6      294.30      299.31      4.53 o
   2   1   6      291.99      284.51      2.83 o
   3   1   6      233.74      230.37      2.38 o
   4   1   6      321.00      335.63      3.35 o
   5   1   6      515.04      508.02      5.91 o
   6   1   6        1.23       -0.83      0.93 o
   7   1   6       29.77       27.66      1.64 o
   8   1   6        3.34        3.14      1.49 o
   9   1   6       14.93       18.00      2.68 o
  10   1   6        0.68       -2.27      2.27 o
   0   2   6     1042.95     1126.34     10.85 o
   1   2   6     1400.29     1483.05     11.30 o
   2   2   6      625.48      635.97      5.06 o
   3   2   6       38.18       50.18      1.21 o
   4   2   6      117.48      110.44      2.01 o
   5   2   6      122.34      109.19      2.09 o
   6   2   6       93.92       91.27      2.32 o
   7   2   6       14.53       16.11      1.44 o
   8   2   6        4.99        2.11      1.48 o
   9   2   6        4.18        2.96      3.14 o
  10   2   6        8.41       10.60      2.82 o
   0   3   6      186.82      188.62      2.82 o
   1   3   6     1814.62     1886.90     13.68 o
   2   3   6      627.19      697.33      5.51 o
   3   3   6      102.22      114.76      1.79 o
   4   3   6      341.20      329.88      4.05 o
   5   3   6      189.09      186.48      3.00 o
   6   3   6      153.60      136.98      2.81 o
   7   3   6        7.79        5.42      1.51 o
   8   3   6       12.08       15.29      1.87 o
   9   3   6        4.62        7.33      2.30 o
  10   3   6        3.05       -0.79      3.45 o
   0   4   6      881.85      871.22     27.15 o
   1   4   6      198.16      185.05      2.19 o
   2   4   6      380.36      456.86      3.65 o
   3   4   6       89.46       90.70      1.45 o
   4   4   6       26.83       23.59      0.92 o
   5   4   6       18.51       20.15      1.32 o
   6   4   6       63.85       61.65      3.13 o
   7   4   6       16.16       14.57      1.68 o
   8   4   6       33.46       29.25      2.20 o
   9   4   6        2.04        2.32      2.21 o
  10   4   6       11.10       16.20      2.92 o
   0   5   6      383.05      368.65      8.23 o
   1   5   6     2440.73     2494.47     23.52 o
   2   5   6      115.77      117.12      1.62 o
   3   5   6      306.85      290.36      3.10 o
   4   5   6        2.88        1.74      0.67 o
   5   5   6      285.04      284.46      3.79 o
   6   5   6       37.62       37.17      2.04 o
   7   5   6       23.34       25.11      1.92 o
   8   5   6        9.95       10.09      1.80 o
   9   5   6       13.34       19.15      2.43 o
  10   5   6        6.61        6.63      2.95 o
   0   6   6     1274.20     1197.92     22.54 o
   1   6   6      378.92      421.65      4.38 o
   2   6   6        8.07        6.84      0.78 o
   3   6   6      157.70      167.62      2.40 o
   4   6   6      457.97      436.28      4.54 o
   5   6   6      250.96      247.01      3.29 o
   6   6   6      143.32      143.82      3.63 o
   7   6   6        3.10        2.27      1.36 o
   8   6   6       19.85       18.22      2.01 o
   9   6   6        0.39        2.55      2.65 o
  10   6   6        7.28       10.50      2.83 o
   0   7   6       56.61       56.39      3.02 o
   1   7   6       71.39       73.30      1.38 o
   2   7   6      197.54      218.21      2.56 o
   3   7   6      240.33      259.96      2.90 o
   4   7   6      143.41      140.76      2.10 o
   5   7   6      203.33      198.88      3.28 o
   6   7   6       15.55       12.35      1.39 o
   7   7   6       27.10       27.33      1.98 o
   8   7   6        6.12        7.20      1.74 o
   9   7   6        9.45       11.35      2.16 o
   0   8   6      105.16      102.61      4.18 o
   1   8   6      231.72      221.95      3.35 o
   2   8   6      338.51      361.98      3.80 o
   3   8   6       82.93       78.61      1.45 o
   4   8   6      103.52       99.67      1.79 o
   5   8   6      182.93      174.08      3.26 o
   6   8   6       68.52       76.26      2.55 o
   7   8   6       42.45       43.39      2.34 o
   8   8   6        1.53       -0.45      1.61 o
   9   8   6        0.05       -0.84      1.86 o
   0   9   6       93.31       83.22      3.85 o
   1   9   6       61.42       62.41      1.09 o
   2   9   6      160.50      170.48      2.26 o
   3   9   6      170.14      173.60      2.50 o
   4   9   6       29.05       25.77      1.18 o
   5   9   6      127.47      130.97      2.85 o
   6   9   6        8.10        6.14      1.33 o
   7   9   6        1.88        0.59      1.49 o
   8   9   6        7.08        2.99      1.80 o
   9   9   6        0.26       -1.12      1.82 o
   0  10   6      702.23      680.55     11.26 o
   1  10   6      274.83      262.32      2.90 o
   2  10   6      113.69      114.06      2.51 o
   3  10   6       77.55       76.10      2.86 o
   4  10   6       94.63       94.95      2.39 o
   5  10   6        4.52        5.54      1.16 o
   6  10   6       15.81       14.27      1.53 o
   7  10   6        3.70        5.85      1.67 o
   8  10   6        6.43        6.76      1.89 o
   9  10   6        9.63        9.05      2.63 o
   0  11   6        0.50        0.78      0.75 o
   1  11   6       11.90       10.63      0.67 o
   2  11   6       70.78       58.72      1.57 o
   3  11   6      234.28      212.54      3.79 o
   4  11   6       86.21       83.62      2.74 o
   5  11   6       36.45       36.64      1.75 o
   6  11   6       64.74       70.81      2.45 o
   7  11   6       14.42       21.78      2.18 o
   8  11   6       18.14       17.06      2.66 o
   9  11   6        9.69       14.15      2.87 o
   0  12   6      143.74      139.29      2.81 o
   1  12   6        1.97        2.99      0.63 o
   2  12   6        0.99        0.39      0.76 o
   3  12   6      217.92      195.49      4.55 o
   4  12   6       31.36       29.52      3.02 o
   5  12   6        6.93        4.82      1.39 o
   6  12   6        9.86        8.00      1.63 o
   7  12   6       20.86       23.96      2.23 o
   8  12   6        3.20        0.45      2.19 o
   0  13   6      233.74      242.14      5.40 o
   1  13   6       54.15       52.52      1.82 o
   2  13   6        2.80       -0.59      0.76 o
   3  13   6       27.97       19.14      2.29 o
   4  13   6       14.99       16.51      1.86 o
   5  13   6        0.87       -0.89      1.67 o
   6  13   6       68.12       76.61      2.98 o
   7  13   6       15.67       15.69      2.53 o
   8  13   6        7.68       14.47      2.71 o
   0  14   6       64.47       62.80      2.13 o
   1  14   6       39.62       37.35      1.33 o
   2  14   6        3.07       -0.17      1.08 o
   3  14   6       71.96       64.65      2.65 o
   4  14   6        2.77       -0.41      1.43 o
   5  14   6       23.77       21.49      2.01 o
   6  14   6       18.28       23.90      3.59 o
   7  14   6       15.76       20.30      2.71 o
   8  14   6        7.51       11.60      2.64 o
   0  15   6       51.41       58.81      2.42 o
   1  15   6       66.07       65.34      2.39 o
   2  15   6       11.24        9.65      1.46 o
   3  15   6        8.11        4.76      1.94 o
   4  15   6       16.06       16.00      2.19 o
   5  15   6       16.38       15.98      2.11 o
   6  15   6        4.09        4.27      2.05 o
   7  15   6        0.19        4.73      2.26 o
   0  16   6        0.95        2.67      1.79 o
   1  16   6       53.71       48.61      2.22 o
   2  16   6       36.34       32.99      1.97 o
   3  16   6       27.40       30.50      2.12 o
   4  16   6       40.97       42.07      2.61 o
   5  16   6       51.45       51.97      3.01 o
   6  16   6        4.64        7.21      2.38 o
   7  16   6       11.22        9.88      2.50 o
   0  17   6        2.10        1.51      1.81 o
   1  17   6       44.54       45.62      2.20 o
   2  17   6       41.42       44.71      2.27 o
   3  17   6       18.31       17.09      1.91 o
   4  17   6        3.38        2.17      1.71 o
   5  17   6        2.20        1.84      2.38 o
   6  17   6       12.98       11.74      2.40 o
   0  18   6        0.54       -0.53      1.75 o
   1  18   6        1.43        1.82      1.27 o
   2  18   6       12.73       11.71      1.68 o
   3  18   6       19.61       17.53      2.00 o
   4  18   6       22.40       26.12      2.35 o
   5  18   6       42.21       43.92      4.85 o
   6  18   6       14.75       15.20      3.22 o
   0  19   6        0.02        2.11      1.88 o
   1  19   6       15.14       16.60      2.23 o
   2  19   6        9.33       11.34      1.73 o
   3  19   6       30.06       31.39      2.31 o
   4  19   6       37.54       40.04      2.66 o
   5  19   6       12.08       14.03      2.33 o
   0  20   6        3.60        1.29      2.75 o
   1  20   6        2.24        0.72      1.38 o
   2  20   6        2.41        3.61      1.54 o
   3  20   6        2.16        2.49      1.79 o
   4  20   6        0.31        0.49      1.79 o
   0  21   6        2.61        1.77      1.92 o
   1  21   6        2.74        2.18      1.39 o
   2  21   6        4.00        1.43      1.51 o
   3  21   6        3.71        1.42      1.86 o
   4  21   6        2.22        0.84      1.82 o
   0  22   6        4.52        4.47      1.96 o
   1  22   6        2.59        1.38      2.10 o
   2  22   6        0.99        0.69      1.83 o
   1   0   7       45.55       63.77      1.31 o
   2   0   7      486.56      460.46      6.68 o
   3   0   7       68.82       69.05      1.81 o
   4   0   7      115.13      120.55      2.53 o
   5   0   7      596.40      609.82      9.67 o
   6   0   7      109.25      100.25      3.49 o
   7   0   7        0.03       -0.23      1.49 o
   8   0   7        7.51        7.89      2.83 o
   9   0   7        0.47       -2.64      2.64 o
  10   0   7       14.14       21.52      7.03 o
   0   1   7     1400.89     1572.46     15.99 o
   1   1   7      687.30      706.19      5.89 o
   2   1   7      748.06      778.67      7.47 o
   3   1   7      193.61      217.98      2.41 o
   4   1   7       98.78       98.19      1.66 o
   5   1   7      130.61      116.32      2.42 o
   6   1   7       11.99       11.74      1.33 o
   7   1   7       61.45       56.76      2.42 o
   8   1   7        0.25       -0.21      1.73 o
   9   1   7        8.13        6.19      2.30 o
  10   1   7       19.06       24.98      3.21 o
   0   2   7     1377.07     1437.35     13.68 o
   1   2   7     1089.09     1125.31      8.73 o
   2   2   7      807.44      863.07      6.68 o
   3   2   7      278.93      271.36      3.00 o
   4   2   7      277.76      253.90      3.03 o
   5   2   7      102.35       97.29      2.22 o
   6   2   7      186.12      169.40      3.15 o
   7   2   7       17.08       20.24      1.81 o
   8   2   7       15.59       13.94      2.29 o
   9   2   7        0.51        1.92      2.17 o
  10   2   7        0.23       -2.22      2.22 o
   0   3   7      153.29      140.88      2.54 o
   1   3   7      565.28      641.63      5.01 o
   2   3   7      144.79      138.50      1.58 o
   3   3   7      761.11      754.71      5.91 o
   4   3   7       85.61       86.41      1.66 o
   5   3   7       46.69       45.88      1.61 o
   6   3   7      330.09      315.72      4.54 o
   7   3   7        3.91        1.76      1.33 o
   8   3   7        4.95        6.60      1.67 o
   9   3   7        6.30        4.74      2.66 o
  10   3   7        2.86        4.26      2.46 o
   0   4   7     1381.90     1428.09     25.88 o
   1   4   7      378.01      396.12      3.97 o
   2   4   7       75.44       67.76      1.05 o
   3   4   7      527.00      556.56      4.94 o
   4   4   7       36.16       34.24      1.98 o
   5   4   7      295.19      286.05      3.81 o
   6   4   7      160.67      151.36      4.02 o
   7   4   7       15.75       13.84      1.69 o
   8   4   7        3.58        3.98      1.57 o
   9   4   7       19.88       21.20      2.85 o
  10   4   7        2.77        2.52      2.43 o
   0   5   7      132.34      161.73      4.32 o
   1   5   7      188.17      204.46      3.55 o
   2   5   7      291.82      323.79      3.52 o
   3   5   7      217.00      216.84      2.38 o
   4   5   7      148.59      134.86      3.21 o
   5   5   7       69.65       64.29      1.81 o
   6   5   7       40.59       40.54      2.00 o
   7   5   7       26.22       26.04      1.90 o
   8   5   7       26.07       29.83      2.28 o
   9   5   7        5.26        3.06      2.21 o
  10   5   7        3.40        2.15      2.38 o
   0   6   7      606.85      628.33     13.03 o
   1   6   7      442.97      462.26      6.49 o
   2   6   7      111.58       98.38      1.53 o
   3   6   7      172.31      186.05      2.27 o
   4   6   7       54.73       55.81      1.35 o
   5   6   7      137.38      122.15      2.55 o
   6   6   7       13.19       13.76      1.54 o
   7   6   7       12.56       14.20      1.69 o
   8   6   7        5.84        5.51      1.73 o
   9   6   7       17.22       21.92      2.91 o
   0   7   7      814.45      808.08     16.37 o
   1   7   7       41.52       40.76      1.43 o
   2   7   7       32.40       35.87      0.95 o
   3   7   7       81.59       80.14      1.56 o
   4   7   7       18.59       21.29      1.20 o
   5   7   7      181.62      168.78      3.18 o
   6   7   7       10.63        8.73      1.31 o
   7   7   7       15.82       14.53      1.76 o
   8   7   7       26.82       33.19      2.42 o
   9   7   7        6.23        7.64      2.47 o
   0   8   7      533.62      466.48     16.15 o
   1   8   7       16.67       21.33      1.82 o
   2   8   7       49.27       44.62      1.03 o
   3   8   7      283.38      283.68      3.36 o
   4   8   7       23.61       21.22      1.09 o
   5   8   7       38.76       38.94      1.69 o
   6   8   7       55.90       49.25      2.05 o
   7   8   7       23.50       26.88      2.04 o
   8   8   7       10.92        9.87      1.87 o
   9   8   7        3.33        0.69      1.91 o
   0   9   7      777.01      821.34     17.05 o
   1   9   7       86.18       89.73      2.38 o
   2   9   7       25.12       26.30      0.86 o
   3   9   7       33.54       36.98      1.44 o
   4   9   7      109.36      110.73      2.07 o
   5   9   7        3.94        1.95      1.07 o
   6   9   7        0.52        0.75      1.17 o
   7   9   7       13.85       14.49      1.70 o
   8   9   7       20.73       19.88      2.14 o
   9   9   7        0.31       -0.81      1.79 o
   0  10   7       58.40       63.61      3.99 o
   1  10   7      385.60      383.01      5.90 o
   2  10   7      129.10      130.07      2.30 o
   3  10   7       10.01       11.73      1.07 o
   4  10   7       65.69       60.81      2.34 o
   5  10   7       20.91       22.73      1.48 o
   6  10   7        4.25        1.88      1.84 o
   7  10   7        8.90        8.50      1.81 o
   8  10   7        2.31        0.37      1.74 o
   9  10   7        8.74       12.55      2.75 o
   0  11   7        1.09        2.06      1.98 o
   1  11   7      447.51      416.44      6.43 o
   2  11   7      134.75      139.62      2.42 o
   3  11   7       39.57       41.57      1.74 o
   4  11   7       52.76       48.52      2.34 o
   5  11   7        0.18       -0.03      1.03 o
   6  11   7        6.07        5.37      1.50 o
   7  11   7       35.10       41.75      2.50 o
   8  11   7        2.77        2.19      1.81 o
   0  12   7      178.75      184.62      4.76 o
   1  12   7        1.39        1.80      1.30 o
   2  12   7      157.93      149.65      2.28 o
   3  12   7        7.80        7.76      1.18 o
   4  12   7      350.89      315.26      7.48 o
   5  12   7       25.93       24.73      1.83 o
   6  12   7        5.29        4.64      1.60 o
   7  12   7        0.11        1.21      1.67 o
   8  12   7        2.77        2.85      2.27 o
   0  13   7      521.60      513.55     18.31 o
   1  13   7       38.50       36.15      3.24 o
   2  13   7       14.89       11.24      0.90 o
   3  13   7        3.63        3.84      1.31 o
   4  13   7        5.85        5.19      1.49 o
   5  13   7        0.93        0.65      1.41 o
   6  13   7       38.78       47.58      2.95 o
   7  13   7       14.05       15.80      2.49 o
   8  13   7        7.28        8.74      2.57 o
   0  14   7       69.20       66.66      6.36 o
   1  14   7       44.56       41.89      2.93 o
   2  14   7       30.02       27.61      1.37 o
   3  14   7       38.48       38.80      2.02 o
   4  14   7        6.97        6.53      1.57 o
   5  14   7        0.59       -1.19      1.45 o
   6  14   7        4.47        3.74      2.03 o
   7  14   7        6.44        6.31      2.25 o
   8  14   7       20.00       18.41      4.11 o
   0  15   7       26.50       25.94      4.68 o
   1  15   7        0.17        0.82      1.48 o
   2  15   7       13.38       11.04      1.70 o
   3  15   7       13.27       11.92      2.13 o
   4  15   7       33.08       37.24      2.31 o
   5  15   7       10.93       13.86      2.08 o
   6  15   7       10.96       13.57      2.36 o
   7  15   7        9.05        6.91      2.40 o
   0  16   7       17.85       14.94      4.67 o
   1  16   7        7.39        7.78      1.15 o
   2  16   7       66.88       67.53      2.37 o
   3  16   7        3.53        2.80      1.41 o
   4  16   7        5.84        2.84      1.62 o
   5  16   7        1.30        3.37      1.81 o
   6  16   7        6.91        8.82      2.21 o
   7  16   7       12.25       17.84      2.68 o
   0  17   7        5.52        6.03      4.24 o
   1  17   7       19.53       19.70      1.71 o
   2  17   7       13.42       14.48      1.45 o
   3  17   7       15.31       17.40      1.74 o
   4  17   7       26.81       21.06      2.05 o
   5  17   7       89.77      101.87      4.47 o
   6  17   7        5.98        6.11      2.15 o
   0  18   7        0.14        5.37      3.99 o
   1  18   7        4.86        7.74      3.17 o
   2  18   7       15.45       19.68      1.87 o
   3  18   7       19.21       21.63      2.82 o
   4  18   7       15.84       18.46      2.35 o
   5  18   7        2.45        3.28      1.95 o
   6  18   7       24.02       27.23      2.73 o
   0  19   7        1.20        1.78      4.19 o
   1  19   7        6.98        9.57      3.32 o
   2  19   7        7.36        7.48      1.38 o
   3  19   7       19.52       22.01      2.59 o
   4  19   7       16.51       19.10      2.07 o
   5  19   7        5.90        1.86      1.90 o
   0  20   7        2.32       -2.43      4.11 o
   1  20   7        7.11       11.08      3.63 o
   2  20   7        3.77        4.97      4.81 o
   3  20   7       10.44       12.73      2.26 o
   4  20   7        3.92        3.22      1.67 o
   0  21   7        0.02        2.79      4.61 o
   1  21   7        8.59       11.79      3.88 o
   2  21   7        2.78        3.06      3.51 o
   3  21   7        8.48        7.01      5.89 o
   0  22   7        6.88        8.12      5.70 o
   1  22   7       18.63       27.79      4.91 o
   2  22   7        2.07       -1.81      3.40 o
   0   0   8     6591.03     6841.51     95.80 o
   1   0   8      199.27      230.37      3.04 o
   2   0   8      786.13      788.14     10.73 o
   3   0   8      136.90      133.95      2.45 o
   4   0   8       38.33       40.11      1.86 o
   5   0   8        8.69       10.28      1.88 o
   6   0   8      209.00      204.27      5.00 o
   7   0   8       53.25       55.13      4.10 o
   8   0   8        4.87        1.65      2.69 o
   9   0   8        3.49        5.26      3.26 o
  10   0   8        3.70        0.80      3.44 o
   0   1   8      951.41     1020.14     10.68 o
   1   1   8      242.94      291.22      2.65 o
   2   1   8     1615.79     1699.24     12.06 o
   3   1   8        5.66        4.34      0.62 o
   4   1   8       10.89       12.05      0.76 o
   5   1   8      134.49      128.16      2.57 o
   6   1   8      187.50      171.39      3.23 o
   7   1   8       10.02        9.73      1.88 o
   8   1   8       11.53       12.65      2.25 o
   9   1   8        7.95        5.79      2.31 o
  10   1   8        0.40        4.00      2.50 o
   0   2   8      611.33      648.74      6.57 o
   1   2   8      478.99      515.39      4.34 o
   2   2   8      134.01      130.40      1.48 o
   3   2   8       43.22       49.45      1.27 o
   4   2   8       58.98       60.07      1.34 o
   5   2   8      489.12      454.65      5.51 o
   6   2   8       89.14       85.91      2.71 o
   7   2   8       13.03       12.65      1.82 o
   8   2   8        2.95        3.67      1.96 o
   9   2   8       32.65       36.27      4.03 o
  10   2   8        3.34        2.95      2.45 o
   0   3   8      255.98      310.46      5.59 o
   1   3   8      227.39      240.07      2.29 o
   2   3   8      157.46      164.02      1.87 o
   3   3   8       88.49       78.50      1.29 o
   4   3   8       38.43       41.05      1.30 o
   5   3   8        0.90       -0.13      0.91 o
   6   3   8       43.56       41.83      2.06 o
   7   3   8       43.54       48.23      2.35 o
   8   3   8       30.92       34.69      2.83 o
   9   3   8        2.03        3.39      2.39 o
  10   3   8       13.06       10.95      2.80 o
   0   4   8        0.17        1.40      1.01 o
   1   4   8      600.81      635.02      5.97 o
   2   4   8       61.28       65.37      1.11 o
   3   4   8       25.52       29.58      0.89 o
   4   4   8       76.56       72.70      1.49 o
   5   4   8       11.66       12.39      1.09 o
   6   4   8       89.57       82.62      2.72 o
   7   4   8        8.98        7.71      1.57 o
   8   4   8        3.56        2.15      1.88 o
   9   4   8        7.27        5.03      2.36 o
  10   4   8        3.84        5.79      2.59 o
   0   5   8      561.46      525.73     15.41 o
   1   5   8      309.37      331.46      4.29 o
   2   5   8      325.55      328.18      3.56 o
   3   5   8       19.60       21.23      0.90 o
   4   5   8       79.35       69.26      1.47 o
   5   5   8       74.25       70.32      2.59 o
   6   5   8       34.08       31.39      1.98 o
   7   5   8       46.10       53.45      3.27 o
   8   5   8       16.03       21.92      2.59 o
   9   5   8       22.91       23.53      2.90 o
   0   6   8       75.22       60.38      3.71 o
   1   6   8      172.64      166.94      3.34 o
   2   6   8      222.92      213.73      2.53 o
   3   6   8      172.58      181.42      2.44 o
   4   6   8       31.22       32.66      1.19 o
   5   6   8       53.13       46.10      1.76 o
   6   6   8       42.46       42.22      1.90 o
   7   6   8        0.20       -1.17      1.29 o
   8   6   8       12.60       10.89      1.95 o
   9   6   8        0.84        1.39      2.57 o
   0   7   8       85.29       97.48      4.17 o
   1   7   8      438.31      439.84      6.65 o
   2   7   8      245.40      227.30      3.01 o
   3   7   8       27.19       25.48      0.96 o
   4   7   8       40.25       43.94      1.35 o
   5   7   8       49.65       44.12      1.74 o
   6   7   8       22.91       24.67      1.65 o
   7   7   8       25.96       26.77      1.85 o
   8   7   8       17.69       21.30      2.19 o
   9   7   8        3.91        1.70      2.32 o
   0   8   8        1.31        3.83      1.85 o
   1   8   8      163.32      174.46      3.28 o
   2   8   8       38.39       42.90      2.23 o
   3   8   8      101.26      103.09      2.18 o
   4   8   8        3.37        0.77      0.71 o
   5   8   8       32.34       30.62      1.54 o
   6   8   8        4.30        5.12      1.28 o
   7   8   8       24.08       28.08      1.88 o
   8   8   8        2.03        3.29      1.70 o
   9   8   8        7.51        7.34      2.54 o
   0   9   8      259.01      274.28      7.74 o
   1   9   8       80.89       78.39      2.39 o
   2   9   8       16.16       18.49      1.83 o
   3   9   8       97.26       93.66      2.11 o
   4   9   8       14.43       13.87      1.42 o
   5   9   8       31.09       26.92      1.77 o
   6   9   8       33.25       34.44      1.81 o
   7   9   8       34.35       34.52      2.33 o
   8   9   8        4.73        3.70      1.89 o
   9   9   8        5.19        2.94      2.39 o
   0  10   8     1323.44     1321.38     30.92 o
   1  10   8      270.53      265.45      4.65 o
   2  10   8       60.90       67.85      2.62 o
   3  10   8       21.83       18.00      1.57 o
   4  10   8       49.68       44.10      2.57 o
   5  10   8        6.84        6.53      1.11 o
   6  10   8       18.34       14.03      1.71 o
   7  10   8       42.64       51.11      2.65 o
   8  10   8        3.01        2.16      1.78 o
   9  10   8        1.99        1.59      2.46 o
   0  11   8        3.36        8.57      2.57 o
   1  11   8      297.01      303.91      5.24 o
   2  11   8        6.92        5.51      1.74 o
   3  11   8       54.75       55.10      1.90 o
   4  11   8        7.82        9.09      1.52 o
   5  11   8        4.28        3.48      1.32 o
   6  11   8       41.32       45.68      2.33 o
   7  11   8        7.80       10.34      1.88 o
   8  11   8       10.47        7.88      2.02 o
   0  12   8        6.26        3.93      2.56 o
   1  12   8      148.71      147.92      4.38 o
   2  12   8      173.09      159.69     10.72 o
   3  12   8      205.96      194.71      3.53 o
   4  12   8       11.89       11.82      1.58 o
   5  12   8       15.13       14.13      1.84 o
   6  12   8       14.11       15.66      1.85 o
   7  12   8        5.23        8.42      1.89 o
   8  12   8        1.97       -1.83      2.14 o
   0  13   8       13.77       16.36      4.18 o
   1  13   8      109.21      100.67      5.46 o
   2  13   8       84.27       82.72      4.94 o
   3  13   8       22.53       24.05      1.27 o
   4  13   8        6.20        5.15      1.43 o
   5  13   8       11.88       11.06      1.68 o
   6  13   8       16.20       21.03      2.95 o
   7  13   8        9.65       10.26      2.58 o
   8  13   8       13.27       18.36      2.82 o
   0  14   8       97.69       97.05      7.60 o
   1  14   8       11.16       13.83      2.99 o
   2  14   8       53.78       46.86      4.11 o
   3  14   8       48.77       51.85      2.09 o
   4  14   8        8.77        7.79      1.53 o
   5  14   8       31.11       33.38      4.05 o
   6  14   8        4.59        6.71      1.88 o
   7  14   8       25.13       29.25      2.87 o
   0  15   8        3.85        2.99      3.62 o
   1  15   8        3.22        3.31      3.39 o
   2  15   8       30.14       33.59      3.82 o
   3  15   8       61.56       64.65      2.28 o
   4  15   8        2.93        2.77      1.71 o
   5  15   8       15.60       15.26      2.02 o
   6  15   8       13.33       14.89      2.29 o
   7  15   8        7.53        9.99      2.42 o
   0  16   8        0.60        1.96      3.44 o
   1  16   8       20.14       17.36      3.34 o
   2  16   8       23.46       25.99      3.89 o
   3  16   8       55.02       62.23      2.21 o
   4  16   8       15.30       21.54      2.04 o
   5  16   8       21.70       28.27      2.37 o
   6  16   8        1.75        1.08      1.95 o
   7  16   8        0.28       -1.32      2.57 o
   0  17   8        4.13       -0.49      3.96 o
   1  17   8        4.14        8.05      2.94 o
   2  17   8        4.10        7.54      3.25 o
   3  17   8        1.89       -0.53      1.05 o
   4  17   8       19.96       18.77      2.40 o
   5  17   8        8.82        8.65      3.14 o
   6  17   8       24.34       33.07      2.71 o
   0  18   8        6.47        5.40      4.47 o
   1  18   8       24.55       18.27      3.60 o
   2  18   8       15.42       17.80      3.76 o
   3  18   8        7.73        7.72      4.65 o
   4  18   8       45.30       49.23      3.13 o
   5  18   8       23.73       24.55      2.23 o
   0  19   8        3.69        9.16      4.65 o
   1  19   8       10.34       12.97      3.63 o
   2  19   8        9.90       11.97      3.75 o
   3  19   8        4.57        6.27      5.58 o
   4  19   8        4.74        5.10      1.40 o
   5  19   8        3.79        6.44      1.81 o
   0  20   8        8.06       13.65      5.45 o
   1  20   8       13.43        9.86      3.71 o
   2  20   8        5.44        5.39      3.95 o
   3  20   8        8.86       12.34      4.09 o
   4  20   8        2.94       -3.77      3.77 o
   0  21   8        0.01        5.85      5.25 o
   1  21   8       18.71       22.58      4.51 o
   2  21   8       18.90       24.43      4.61 o
   3  21   8        2.94        5.66      4.39 o
   0  22   8       15.79       23.61      7.05 o
   1  22   8        0.04        1.23      3.70 o
   1   0   9     1179.22     1296.99     13.57 o
   2   0   9        1.27        1.11      0.64 o
   3   0   9       35.00       40.82      1.41 o
   4   0   9        0.32        0.74      0.85 o
   5   0   9      926.66      889.47     13.19 o
   6   0   9      159.25      158.58      6.23 o
   7   0   9        2.75        0.34      2.31 o
   8   0   9        2.56        1.34      2.62 o
   9   0   9        0.74        0.09      3.07 o
  10   0   9        2.93        5.50      3.61 o
   0   1   9      366.75      407.00      4.77 o
   1   1   9      159.49      184.93      1.92 o
   2   1   9      679.58      712.80      5.66 o
   3   1   9      179.56      197.36      2.67 o
   4   1   9        1.73        1.90      0.62 o
   5   1   9      100.70       90.38      2.24 o
   6   1   9        2.82        2.37      1.42 o
   7   1   9        7.04        9.81      1.99 o
   8   1   9       10.09        8.86      2.21 o
   9   1   9        0.30       -1.98      1.98 o
  10   1   9       21.30       25.88      6.32 o
   0   2   9      267.29      294.15      4.08 o
   1   2   9      967.69     1032.95      8.17 o
   2   2   9      150.45      152.11      1.67 o
   3   2   9      165.59      172.52      1.98 o
   4   2   9      629.12      622.53      6.03 o
   5   2   9       52.49       53.37      1.76 o
   6   2   9       80.73       82.83      2.72 o
   7   2   9        8.15       11.29      1.99 o
   8   2   9       31.66       33.38      2.81 o
   9   2   9        9.13        6.83      2.42 o
   0   3   9       33.12       31.48      1.09 o
   1   3   9      659.91      661.28      5.46 o
   2   3   9      704.87      683.29      5.97 o
   3   3   9      190.56      186.64      2.15 o
   4   3   9      148.46      137.33      3.07 o
   5   3   9      287.51      265.45      4.20 o
   6   3   9      188.45      186.06      3.94 o
   7   3   9        9.19        9.85      2.00 o
   8   3   9       13.90       16.76      2.39 o
   9   3   9       22.79       22.92      2.86 o
   0   4   9        0.46       -0.22      0.67 o
   1   4   9      130.00      135.67      2.42 o
   2   4   9        6.90        8.95      0.53 o
   3   4   9       13.15       16.51      0.69 o
   4   4   9      147.01      147.52      2.15 o
   5   4   9       78.88       70.43      2.18 o
   6   4   9       10.44       13.22      1.57 o
   7   4   9       88.68       88.32      2.94 o
   8   4   9        6.98        4.55      2.04 o
   9   4   9        9.51        8.00      2.51 o
   0   5   9        4.36        4.37      1.21 o
   1   5   9      119.56      124.69      3.20 o
   2   5   9       37.81       33.32      0.97 o
   3   5   9       77.48       83.21      1.47 o
   4   5   9       34.80       31.69      1.11 o
   5   5   9      110.40      103.20      2.77 o
   6   5   9        5.44        6.20      1.41 o
   7   5   9        6.85        6.49      1.54 o
   8   5   9       25.22       22.19      2.62 o
   9   5   9        5.34        7.10      2.36 o
   0   6   9        6.79        5.20      1.66 o
   1   6   9       55.29       56.63      2.03 o
   2   6   9      193.87      189.89      4.25 o
   3   6   9        8.42        6.95      1.26 o
   4   6   9      351.73      340.08      3.99 o
   5   6   9       24.17       24.48      1.48 o
   6   6   9      141.36      140.13      3.12 o
   7   6   9        5.56        3.67      1.38 o
   8   6   9       31.09       37.52      3.02 o
   9   6   9        0.69        2.72      2.25 o
   0   7   9      195.70      199.55      6.14 o
   1   7   9       44.37       45.29      1.95 o
   2   7   9      135.51      126.80      3.55 o
   3   7   9       43.45       34.58      1.32 o
   4   7   9       18.67       23.20      1.22 o
   5   7   9      163.66      156.07      3.16 o
   6   7   9        2.87        5.43      1.31 o
   7   7   9        1.44       -1.36      1.88 o
   8   7   9        7.13        7.09      2.22 o
   9   7   9        7.53        7.91      2.49 o
   0   8   9      584.14      565.76     12.82 o
   1   8   9       11.33       12.30      1.61 o
   2   8   9      215.02      217.14      4.32 o
   3   8   9       38.61       39.42      1.39 o
   4   8   9       45.44       32.39      1.42 o
   5   8   9       17.56       16.16      1.30 o
   6   8   9       28.38       26.09      1.65 o
   7   8   9       52.60       51.47      3.13 o
   8   8   9        2.96        1.64      2.16 o
   9   8   9        4.17        2.73      2.35 o
   0   9   9        7.58       10.64      2.43 o
   1   9   9      158.13      158.08      3.29 o
   2   9   9      222.88      220.28      5.11 o
   3   9   9       17.27       17.72      1.04 o
   4   9   9       22.18       18.82      1.77 o
   5   9   9       10.71       11.89      1.52 o
   6   9   9       10.54       14.89      1.68 o
   7   9   9        1.39        2.29      1.61 o
   8   9   9       33.77       41.08      3.13 o
   9   9   9        4.60        4.08      2.57 o
   0  10   9       15.03       16.77      2.96 o
   1  10   9      805.68      799.74     12.32 o
   2  10   9       56.81       52.56      3.15 o
   3  10   9      199.09      190.93      3.20 o
   4  10   9       97.92       83.96      2.96 o
   5  10   9       11.22       10.16      1.44 o
   6  10   9       22.38       18.89      1.81 o
   7  10   9        6.65       12.16      2.14 o
   8  10   9        4.09        3.84      1.88 o
   0  11   9      197.26      189.51      6.84 o
   1  11   9      519.57      473.92      8.52 o
   2  11   9       84.57       85.12      3.40 o
   3  11   9        7.91        5.99      0.90 o
   4  11   9        4.39        4.57      1.30 o
   5  11   9       15.83       22.72      1.96 o
   6  11   9       10.36       15.52      1.81 o
   7  11   9       18.31       20.36      2.09 o
   8  11   9       13.34       12.53      2.20 o
   0  12   9        8.64        7.06      2.62 o
   1  12   9       48.31       51.93      2.82 o
   2  12   9       41.55       30.00      7.29 o
   3  12   9       55.32       57.21      1.75 o
   4  12   9        3.37        1.12      1.23 o
   5  12   9       14.15       14.59      1.78 o
   6  12   9        0.75        1.72      1.49 o
   7  12   9        4.36        3.60      1.76 o
   8  12   9        2.31        3.34      2.01 o
   0  13   9      128.20      127.34      8.27 o
   1  13   9       22.01       22.23      4.09 o
   2  13   9       33.83       33.53      4.20 o
   3  13   9       12.37       11.42      2.86 o
   4  13   9       36.02       35.34      1.96 o
   5  13   9        7.66        9.89      1.65 o
   6  13   9        0.31       -1.37      1.55 o
   7  13   9        6.35        6.60      1.84 o
   8  13   9        2.93        0.53      2.46 o
   0  14   9        0.39        2.29      3.19 o
   1  14   9       41.74       33.03      6.72 o
   2  14   9       60.68       52.47      5.14 o
   3  14   9       49.77       59.07      4.67 o
   4  14   9       17.63       15.52      1.74 o
   5  14   9       27.32       30.90      2.23 o
   6  14   9        5.60        4.75      1.99 o
   7  14   9        8.27        8.50      2.72 o
   0  15   9        1.43        6.97      3.65 o
   1  15   9       12.88       15.74      3.24 o
   2  15   9       54.28       54.70      4.49 o
   3  15   9       31.34       31.25      4.59 o
   4  15   9       23.44       18.27      1.62 o
   5  15   9       48.57       49.51      2.41 o
   6  15   9        4.79        7.75      1.99 o
   7  15   9        7.54        3.05      2.56 o
   0  16   9        5.13        8.00      3.93 o
   1  16   9        7.17        7.36      2.89 o
   2  16   9       13.79       19.30      3.65 o
   3  16   9        0.62        2.49      2.89 o
   4  16   9        6.55        7.41      1.26 o
   5  16   9       13.11       14.82      1.88 o
   6  16   9        7.48        7.99      2.01 o
   0  17   9       24.20       29.55      5.83 o
   1  17   9        1.53        4.30      3.06 o
   2  17   9        1.37        6.31      3.18 o
   3  17   9        6.70        6.87      3.30 o
   4  17   9       14.88       11.13      3.82 o
   5  17   9        1.51        4.88      3.22 o
   6  17   9       14.20       15.74      3.64 o
   0  18   9        3.83        6.72      4.57 o
   1  18   9        3.82        2.63      3.01 o
   2  18   9        4.32        1.93      3.01 o
   3  18   9       18.28       21.48      4.27 o
   4  18   9        7.44        6.40      3.82 o
   5  18   9        0.46       -0.47      1.41 o
   0  19   9        0.97        4.57      4.41 o
   1  19   9        2.03        1.51      3.09 o
   2  19   9       22.74       15.60      3.98 o
   3  19   9        0.70        5.49      3.64 o
   4  19   9        5.60        4.72      4.04 o
   0  20   9       10.07       10.82      5.60 o
   1  20   9        0.84        2.42      3.49 o
   2  20   9       17.89       19.49      4.44 o
   3  20   9        0.32       -2.49      5.23 o
   4  20   9        9.73        8.46      5.43 o
   0  21   9        2.38        8.00      5.25 o
   1  21   9        3.49        2.08      8.37 o
   2  21   9        3.33        1.25      3.64 o
   0   0  10        1.54       -0.72      0.81 o
   1   0  10      312.93      315.35      4.04 o
   2   0  10      336.79      317.79      3.89 o
   3   0  10      116.14      115.40      3.13 o
   4   0  10      583.11      594.72      7.62 o
   5   0  10       63.46       61.58      2.69 o
   6   0  10       50.89       45.86      3.72 o
   7   0  10       25.16       18.65      3.17 o
   8   0  10        0.19       -0.14      2.73 o
   9   0  10        0.09        0.66      3.01 o
   0   1  10      123.44      133.64      2.19 o
   1   1  10      468.74      431.55      6.36 o
   2   1  10      336.23      352.88      3.34 o
   3   1  10        9.06       11.49      0.68 o
   4   1  10       17.15       17.53      1.08 o
   5   1  10       46.45       50.61      2.05 o
   6   1  10       54.58       58.32      2.87 o
   7   1  10       17.42       17.17      2.16 o
   8   1  10       17.74       21.74      3.66 o
   9   1  10        4.45        6.12      2.40 o
   0   2  10      414.76      445.24      5.22 o
   1   2  10       77.02       90.26      1.33 o
   2   2  10      196.80      200.26      2.10 o
   3   2  10      493.29      478.12      4.43 o
   4   2  10       74.35       77.19      1.83 o
   5   2  10      448.47      441.02      6.31 o
   6   2  10       75.73       80.81      3.32 o
   7   2  10       29.86       31.10      3.16 o
   8   2  10       12.66       14.17      2.76 o
   9   2  10        8.62       11.42      3.34 o
   0   3  10      140.17      150.97      3.05 o
   1   3  10      215.90      216.27      2.20 o
   2   3  10       88.81       86.91      1.37 o
   3   3  10       25.33       25.48      0.84 o
   4   3  10      283.86      267.41      3.47 o
   5   3  10      100.44       96.12      2.63 o
   6   3  10      191.26      196.44      5.13 o
   7   3  10       64.11       57.65      3.07 o
   8   3  10       23.50       27.01      4.21 o
   9   3  10       12.78       15.22      2.69 o
   0   4  10      109.28      120.00      4.12 o
   1   4  10      151.52      162.26      2.93 o
   2   4  10      193.32      192.43      2.16 o
   3   4  10       92.78       90.17      1.52 o
   4   4  10      112.54      112.33      2.14 o
   5   4  10       53.75       60.29      2.23 o
   6   4  10       92.09       97.95      2.95 o
   7   4  10       60.45       58.47      3.10 o
   8   4  10        7.67        4.55      2.13 o
   9   4  10       12.80       16.35      2.84 o
   0   5  10       73.80       74.08      2.88 o
   1   5  10       45.38       47.11      1.55 o
   2   5  10       52.21       52.61      2.16 o
   3   5  10      117.34      120.83      2.05 o
   4   5  10      162.61      160.52      2.32 o
   5   5  10      355.92      337.84      5.35 o
   6   5  10        9.28        9.14      1.52 o
   7   5  10        2.75       -0.04      1.74 o
   8   5  10       38.89       41.43      3.09 o
   9   5  10        1.02       -2.07      2.07 o
   0   6  10        5.11        3.08      2.82 o
   1   6  10       69.42       71.15      2.35 o
   2   6  10      168.20      166.84      4.05 o
   3   6  10      232.32      229.05      4.11 o
   4   6  10        9.03       12.28      1.08 o
   5   6  10       36.45       32.43      1.55 o
   6   6  10       22.32       18.57      1.54 o
   7   6  10       11.05       14.09      2.69 o
   8   6  10       35.80       32.28      2.92 o
   9   6  10       14.69       14.21      2.69 o
   0   7  10     1154.90     1115.34     22.10 o
   1   7  10      162.40      154.23      3.47 o
   2   7  10      213.68      215.68      4.78 o
   3   7  10       27.73       33.21      1.30 o
   4   7  10      162.88      144.86      2.75 o
   5   7  10       49.69       50.90      1.87 o
   6   7  10       39.26       39.50      1.82 o
   7   7  10       15.60       20.76      2.35 o
   8   7  10       17.80       16.62      2.77 o
   9   7  10       11.92       11.75      2.72 o
   0   8  10     1160.30     1059.84     21.43 o
   1   8  10       13.21       10.84      1.70 o
   2   8  10       81.92       70.14      2.87 o
   3   8  10       77.21       71.92      1.65 o
   4   8  10       27.62       26.11      1.39 o
   5   8  10       61.06       60.19      2.28 o
   6   8  10       27.06       25.91      1.91 o
   7   8  10        4.42        4.55      1.65 o
   8   8  10        9.00       14.09      2.48 o
   9   8  10        4.68        5.10      2.58 o
   0   9  10      315.00      284.85      8.40 o
   1   9  10       53.65       48.12      2.75 o
   2   9  10       12.86       13.84      1.62 o
   3   9  10      720.40      605.21     10.71 o
   4   9  10        3.95        5.81      1.09 o
   5   9  10        5.50        6.16      1.52 o
   6   9  10        1.79        1.80      1.40 o
   7   9  10        9.98       10.97      2.48 o
   8   9  10        7.86        8.71      2.59 o
   0  10  10      555.63      514.85     12.61 o
   1  10  10      358.98      338.92      6.76 o
   2  10  10       18.21       15.14      2.02 o
   3  10  10      214.20      211.54     12.76 o
   4  10  10       31.10       28.84      1.75 o
   5  10  10       16.91       15.02      1.64 o
   6  10  10        9.94       10.43      1.71 o
   7  10  10       20.69       17.96      2.04 o
   8  10  10        7.77        4.37      2.98 o
   0  11  10       22.00       26.72      3.36 o
   1  11  10       83.28       85.13      3.38 o
   2  11  10      107.49      106.31      3.82 o
   3  11  10        9.55       12.67      2.83 o
   4  11  10        0.73        0.82      1.12 o
   5  11  10        5.05        3.55      1.32 o
   6  11  10       23.08       26.85      2.02 o
   7  11  10       14.74       12.24      1.99 o
   8  11  10        4.47        5.15      2.39 o
   0  12  10      298.39      295.76     13.02 o
   1  12  10       77.10       76.66      4.84 o
   2  12  10       13.56       17.73      3.13 o
   3  12  10       30.83       37.66      3.89 o
   4  12  10       32.87       30.66      1.90 o
   5  12  10        1.20        1.43      1.33 o
   6  12  10        3.77        4.66      1.73 o
   7  12  10        2.17        3.26      1.97 o
   8  12  10        3.04        0.98      2.26 o
   0  13  10       41.73       40.45      5.57 o
   1  13  10       53.66       53.39      4.57 o
   2  13  10       17.73       17.87      3.68 o
   3  13  10       92.72       87.01      5.25 o
   4  13  10       38.14       40.96      1.80 o
   5  13  10       24.91       23.38      1.80 o
   6  13  10        3.61        2.33      1.67 o
   7  13  10        0.96        0.75      1.84 o
   0  14  10       50.27       52.82      6.34 o
   1  14  10       30.90       24.80      3.68 o
   2  14  10       10.30       10.42      3.03 o
   3  14  10        2.07       -1.38      2.97 o
   4  14  10       23.29       20.40      3.68 o
   5  14  10        9.70        9.75      1.50 o
   6  14  10       14.01       14.00      1.95 o
   7  14  10        1.91        0.23      2.01 o
   0  15  10       14.07        4.73      3.96 o
   1  15  10       27.40       21.83      3.51 o
   2  15  10       11.06       13.32      3.41 o
   3  15  10        5.95        1.96      2.82 o
   4  15  10       13.95       11.37      3.40 o
   5  15  10       12.54       11.83      1.50 o
   6  15  10        3.81        2.92      1.80 o
   7  15  10        3.77        3.74      2.41 o
   0  16  10        9.58       11.91      4.87 o
   1  16  10        0.54       -3.16      4.51 o
   2  16  10        0.90        4.07      5.93 o
   3  16  10        5.29        5.76      3.84 o
   4  16  10        1.67        2.14      4.18 o
   5  16  10       16.00       17.33      1.52 o
   6  16  10        4.60        3.05      1.76 o
   0  17  10        6.44       10.27      5.07 o
   1  17  10       13.38        7.46      3.23 o
   2  17  10       12.67       11.47      3.63 o
   3  17  10        0.31       -1.90      3.03 o
   4  17  10        0.18        1.34      3.51 o
   5  17  10        2.23        5.06      4.82 o
   0  18  10        0.62       -3.76      4.30 o
   1  18  10        0.28        2.56      5.35 o
   2  18  10       12.80       21.36      4.19 o
   3  18  10        0.41        1.07      3.39 o
   4  18  10        1.29        2.44      3.41 o
   5  18  10        7.26       13.17      5.73 o
   0  19  10        0.68       -3.04      3.99 o
   1  19  10        8.89        8.51      3.65 o
   2  19  10        0.58        0.29      3.40 o
   3  19  10        1.90        5.60      3.79 o
   4  19  10        3.63       -0.76      3.36 o
   0  20  10        0.63       -2.73      4.77 o
   1  20  10        1.62        4.09      3.55 o
   2  20  10        3.47       -1.16      3.44 o
   3  20  10        0.49       -1.32      3.79 o
   0  21  10        3.89       12.28      6.17 o
   1  21  10        8.85       11.84      4.28 o
   1   0  11      162.89      143.81      2.38 o
   2   0  11        0.97        0.54      0.67 o
   3   0  11       19.76       20.59      1.23 o
   4   0  11        8.55        4.86      1.29 o
   5   0  11       12.62       12.85      2.86 o
   6   0  11      427.76      426.61     26.27 o
   7   0  11      133.54      126.71      6.11 o
   8   0  11        0.12       -2.14      2.61 o
   9   0  11       14.30       14.63      6.18 o
   0   1  11       39.73       33.36      1.15 o
   1   1  11      770.85      795.17      6.26 o
   2   1  11      211.23      205.60      2.20 o
   3   1  11      127.91      128.05      1.67 o
   4   1  11      302.54      314.60      4.43 o
   5   1  11      151.12      137.76      3.79 o
   6   1  11       84.30       81.24      3.36 o
   7   1  11       19.19       18.56      2.24 o
   8   1  11       10.34       12.11      2.36 o
   9   1  11        1.78        1.73      2.30 o
   0   2  11      122.04      128.02      2.30 o
   1   2  11       87.84       92.21      1.41 o
   2   2  11       55.77       61.12      1.24 o
   3   2  11      590.22      574.09      5.09 o
   4   2  11       78.73       78.47      2.13 o
   5   2  11       30.14       31.05      1.98 o
   6   2  11      195.78      191.90      4.89 o
   7   2  11        7.72        8.74      1.98 o
   8   2  11       34.02       30.55      2.85 o
   9   2  11        4.76        1.45      2.25 o
   0   3  11      171.95      166.60      3.33 o
   1   3  11      199.49      195.72      1.98 o
   2   3  11       10.40        8.51      0.65 o
   3   3  11      381.75      376.21      3.41 o
   4   3  11      261.51      242.11      3.80 o
   5   3  11       94.58       89.92      2.65 o
   6   3  11       99.33      105.97      4.91 o
   7   3  11       36.62       39.48      2.75 o
   8   3  11       61.68       61.67      4.65 o
   9   3  11        5.25        5.64      2.37 o
   0   4  11        4.71        4.48      0.93 o
   1   4  11      273.70      295.73      5.17 o
   2   4  11       28.20       29.22      1.08 o
   3   4  11      292.98      276.84      3.82 o
   4   4  11      367.78      365.21      4.99 o
   5   4  11       50.31       57.30      2.19 o
   6   4  11        4.96        1.46      1.64 o
   7   4  11       35.83       35.26      2.68 o
   8   4  11        5.00        4.59      2.17 o
   9   4  11        1.29        4.67      2.54 o
   0   5  11       17.93       22.80      1.28 o
   1   5  11      221.23      217.00      3.75 o
   2   5  11       33.28       34.42      1.80 o
   3   5  11      103.24      101.60      1.96 o
   4   5  11      119.05      120.70      2.68 o
   5   5  11       32.94       35.94      1.63 o
   6   5  11       54.61       57.99      2.85 o
   7   5  11       21.11       21.89      2.40 o
   8   5  11        3.51        1.73      2.17 o
   9   5  11        9.43        9.76      2.58 o
   0   6  11      276.14      271.00      7.62 o
   1   6  11        9.53       14.88      2.40 o
   2   6  11      366.44      323.28      6.18 o
   3   6  11       27.79       19.60      1.15 o
   4   6  11       61.19       49.52      1.79 o
   5   6  11       51.58       49.72      2.47 o
   6   6  11       30.22       29.26      2.75 o
   7   6  11       12.50       10.73      2.12 o
   8   6  11        8.14        7.12      2.59 o
   9   6  11       19.88       19.64      2.92 o
   0   7  11      462.96      480.48     11.48 o
   1   7  11       47.25       45.07      2.11 o
   2   7  11      105.58       95.56      3.27 o
   3   7  11       41.55       42.38      1.45 o
   4   7  11        2.03       -0.80      0.92 o
   5   7  11       29.29       30.23      2.16 o
   6   7  11       10.10        8.98      1.92 o
   7   7  11        0.80        0.68      1.80 o
   8   7  11        6.79        5.92      2.20 o
   9   7  11        0.29        3.31      2.51 o
   0   8  11     1033.56     1001.37     20.62 o
   1   8  11      398.19      367.32      6.88 o
   2   8  11       49.38       43.57      2.46 o
   3   8  11      146.23      155.75      5.02 o
   4   8  11       65.28       64.72      1.94 o
   5   8  11       16.88       19.72      1.61 o
   6   8  11       67.10       72.41      2.71 o
   7   8  11       14.98       19.04      2.36 o
   8   8  11        3.83        2.03      2.65 o
   0   9  11       99.91      106.14      5.12 o
   1   9  11      348.21      325.94      6.51 o
   2   9  11      156.56      135.60      5.59 o
   3   9  11       15.43       15.53      2.32 o
   4   9  11       66.33       54.55      2.02 o
   5   9  11       48.89       52.22      2.37 o
   6   9  11       10.69       12.90      1.67 o
   7   9  11        0.32       -1.80      1.80 o
   8   9  11       16.10       15.46      2.61 o
   0  10  11      163.83      159.60      6.27 o
   1  10  11       56.79       64.11      2.99 o
   2  10  11        8.18        6.77      1.99 o
   3  10  11       12.34       10.95      2.21 o
   4  10  11        3.05        1.92      0.84 o
   5  10  11       31.01       25.72      1.83 o
   6  10  11       11.78       11.43      1.84 o
   7  10  11       27.07       30.37      2.68 o
   8  10  11        0.10       -1.98      1.98 o
   0  11  11       41.49       51.00      4.77 o
   1  11  11       75.65       76.16      5.55 o
   2  11  11      147.16      134.20      6.10 o
   3  11  11        8.93        9.54      2.76 o
   4  11  11       30.49       25.59      1.83 o
   5  11  11       12.67       17.10      2.17 o
   6  11  11        1.02       -1.25      1.48 o
   7  11  11        1.45       -0.19      1.91 o
   8  11  11        3.15       -0.35      2.47 o
   0  12  11        7.91        8.31      3.76 o
   1  12  11        4.59        1.42      2.25 o
   2  12  11       37.12       41.46      3.95 o
   3  12  11        7.81        5.99      2.64 o
   4  12  11       10.03        4.76      2.71 o
   5  12  11       13.67       12.05      1.52 o
   6  12  11        0.54        2.24      1.60 o
   7  12  11        5.83        5.40      2.18 o
   0  13  11        2.94        3.76      3.79 o
   1  13  11      181.89      168.54      7.10 o
   2  13  11        6.62        4.42      2.74 o
   3  13  11       60.90       54.42      4.62 o
   4  13  11        6.93       -1.74      2.65 o
   5  13  11        3.09        1.14      1.20 o
   6  13  11        0.18       -0.79      1.62 o
   7  13  11       12.22       12.33      2.47 o
   0  14  11       35.07       39.84      5.91 o
   1  14  11       75.82       72.70      5.13 o
   2  14  11       38.83       38.77      4.21 o
   3  14  11        9.05       12.67      3.28 o
   4  14  11        4.66        4.68      3.14 o
   5  14  11        5.01        4.47      3.76 o
   6  14  11       14.82       17.96      1.91 o
   7  14  11        7.51        7.86      2.32 o
   0  15  11       24.24       14.78      4.65 o
   1  15  11        8.28        3.12      2.92 o
   2  15  11       27.78       26.38      3.97 o
   3  15  11        1.04        3.89      2.94 o
   4  15  11        2.82        2.35      3.05 o
   5  15  11       11.12       15.30      3.45 o
   6  15  11        2.73        1.06      1.50 o
   0  16  11        0.00       -1.30      3.56 o
   1  16  11        2.34        1.80      2.91 o
   2  16  11        2.79        5.79      2.95 o
   3  16  11        5.72        6.92      3.27 o
   4  16  11        4.39        5.86      3.57 o
   5  16  11       12.15       16.19      9.30 o
   6  16  11       20.32       33.03      5.32 o
   0  17  11        1.28        4.16      4.38 o
   1  17  11        0.13       -2.59      2.59 o
   2  17  11        2.82        0.73      4.36 o
   3  17  11       12.95       19.08      4.23 o
   4  17  11        3.60        1.19      3.39 o
   5  17  11       16.61       20.16      7.50 o
   0  18  11        9.86       14.37      5.37 o
   1  18  11       32.38       32.19      4.67 o
   2  18  11        4.80        8.08      6.53 o
   3  18  11        6.83       10.61      5.53 o
   4  18  11        1.60        2.57      4.76 o
   0  19  11        0.60        5.79      5.39 o
   1  19  11       12.60       14.42      4.12 o
   2  19  11        6.50        7.63      3.86 o
   3  19  11        0.24       -0.34      3.63 o
   4  19  11        0.73        4.24      4.04 o
   0  20  11        8.24        8.84      5.86 o
   1  20  11        0.51        4.34      3.94 o
   2  20  11        9.38        6.30      3.92 o
   0   0  12      207.92      218.13      4.61 o
   1   0  12        1.81        1.09      0.75 o
   2   0  12        0.13       -0.50      0.66 o
   3   0  12      675.86      671.71      7.47 o
   4   0  12      323.29      316.56      6.82 o
   5   0  12       93.38       99.91      5.43 o
   6   0  12        0.00        2.97      2.43 o
   7   0  12        6.20       10.44      2.93 o
   8   0  12       38.74       38.69      4.29 o
   9   0  12        0.05       -1.32      2.99 o
   0   1  12       29.78       31.82      1.26 o
   1   1  12       32.52       31.90      0.85 o
   2   1  12       67.67       66.97      1.14 o
   3   1  12       88.05       90.19      1.72 o
   4   1  12      162.19      153.68      3.43 o
   5   1  12       83.42       81.61      2.82 o
   6   1  12      158.29      164.00      5.88 o
   7   1  12       29.96       32.84      2.60 o
   8   1  12       18.14       23.38      2.63 o
   9   1  12       15.15       15.87      2.75 o
   0   2  12      143.71      135.64      3.44 o
   1   2  12      106.61      109.47      1.59 o
   2   2  12      483.36      497.16      4.72 o
   3   2  12      205.88      203.51      2.71 o
   4   2  12      212.67      199.13      4.39 o
   5   2  12        1.46       -0.35      1.68 o
   6   2  12      130.50      126.54      5.46 o
   7   2  12       26.24       31.99      2.56 o
   8   2  12        5.35        4.42      2.12 o
   9   2  12        5.57        4.79      2.36 o
   0   3  12      376.02      362.34      7.23 o
   1   3  12      350.73      365.45      4.18 o
   2   3  12      784.52      793.75      7.47 o
   3   3  12       36.71       34.88      1.28 o
   4   3  12        4.39        5.10      0.94 o
   5   3  12      276.37      256.67      5.40 o
   6   3  12        8.06       10.23      1.91 o
   7   3  12       10.64       11.31      2.13 o
   8   3  12        9.21       11.15      2.52 o
   9   3  12        8.47        7.73      2.47 o
   0   4  12      353.39      355.02      7.99 o
   1   4  12      245.33      233.43      4.47 o
   2   4  12      312.21      299.02      3.80 o
   3   4  12      146.35      148.16      2.43 o
   4   4  12       41.79       35.52      1.70 o
   5   4  12       15.77       16.86      2.04 o
   6   4  12       39.35       32.65      2.53 o
   7   4  12       12.97       13.82      2.24 o
   8   4  12        7.35        8.53      2.32 o
   9   4  12        1.97        0.77      2.29 o
   0   5  12       21.81       24.85      2.29 o
   1   5  12      931.13      927.32     13.37 o
   2   5  12      140.50      145.11      3.90 o
   3   5  12       74.41       68.85      1.94 o
   4   5  12       46.08       45.52      3.28 o
   5   5  12      106.26      112.45      2.79 o
   6   5  12       37.21       38.40      2.51 o
   7   5  12       62.70       68.94      3.36 o
   8   5  12       16.92       19.91      2.68 o
   9   5  12        6.56        7.92      2.61 o
   0   6  12       49.35       48.14      3.58 o
   1   6  12       40.42       41.14      2.09 o
   2   6  12      133.40      116.55      3.57 o
   3   6  12      242.74      230.69      3.61 o
   4   6  12      360.91      337.50      5.51 o
   5   6  12      129.26      121.64      4.39 o
   6   6  12        5.68        5.68      1.74 o
   7   6  12        9.92        9.35      2.09 o
   8   6  12        5.60        7.79      2.32 o
   0   7  12       61.12       64.26      3.95 o
   1   7  12       53.37       56.80      2.63 o
   2   7  12       84.91       87.76      5.22 o
   3   7  12      200.70      202.26      7.38 o
   4   7  12        1.36        1.64      1.29 o
   5   7  12       14.51       11.27      1.54 o
   6   7  12       12.75       12.65      1.92 o
   7   7  12        2.59        2.00      1.89 o
   8   7  12        9.07        8.32      2.67 o
   0   8  12      113.32      132.31      5.47 o
   1   8  12       61.57       59.30      3.92 o
   2   8  12       79.73       72.71      3.52 o
   3   8  12       51.25       51.16      3.16 o
   4   8  12       17.68       16.26      1.11 o
   5   8  12       10.48       11.96      1.92 o
   6   8  12        4.41        5.89      1.80 o
   7   8  12       20.58       26.63      2.57 o
   8   8  12        5.61        8.53      2.42 o
   0   9  12       13.95       17.05      2.68 o
   1   9  12       44.55       49.12      2.65 o
   2   9  12        0.15        0.01      1.65 o
   3   9  12       27.62       27.57      2.93 o
   4   9  12       29.14       24.43      1.29 o
   5   9  12        1.48        0.11      1.22 o
   6   9  12        9.86       14.96      2.14 o
   7   9  12       10.12       11.84      2.84 o
   8   9  12        3.92        7.17      2.38 o
   0  10  12        5.42        3.74      2.34 o
   1  10  12       49.47       56.55      3.38 o
   2  10  12       48.74       45.65      3.12 o
   3  10  12       30.39       27.09      6.22 o
   4  10  12        2.60        5.93      3.12 o
   5  10  12       18.67       19.78      2.16 o
   6  10  12       12.09       16.80      2.19 o
   7  10  12        3.86        5.45      2.07 o
   8  10  12       10.40       13.22      2.47 o
   0  11  12        6.14        7.95      2.67 o
   1  11  12       11.51       14.69      5.42 o
   2  11  12        8.01        9.29      4.46 o
   3  11  12       32.59       27.41      3.56 o
   4  11  12        2.41        2.98      3.55 o
   5  11  12        3.64        4.22      1.57 o
   6  11  12        8.53       12.08      1.98 o
   7  11  12        5.62        4.06      2.71 o
   0  12  12       80.08       78.61      7.09 o
   1  12  12       13.19       15.31      3.01 o
   2  12  12        3.82       -0.93      2.49 o
   3  12  12       10.50       10.03      2.91 o
   4  12  12       26.19       28.54      3.89 o
   5  12  12       14.16       12.83      1.82 o
   6  12  12        3.68        5.01      1.75 o
   7  12  12       18.78       21.62      3.39 o
   0  13  12       46.29       37.27      5.59 o
   1  13  12        9.52       14.84      6.47 o
   2  13  12       35.61       35.87      4.14 o
   3  13  12       10.14       12.88      4.12 o
   4  13  12        2.03        3.30      3.57 o
   5  13  12        6.59       10.24      2.90 o
   6  13  12       14.42       14.55      2.34 o
   7  13  12        0.49        1.20      2.01 o
   0  14  12       74.25       64.60      7.11 o
   1  14  12       11.27        9.94      3.17 o
   2  14  12        1.33        1.87      2.66 o
   3  14  12       10.53       14.22      3.53 o
   4  14  12       14.40       21.09      3.97 o
   5  14  12        4.69        4.28      2.74 o
   6  14  12        2.83        2.62      1.37 o
   0  15  12        3.89        8.89      4.47 o
   1  15  12       27.26       30.23      4.22 o
   2  15  12       42.67       47.16      6.56 o
   3  15  12        8.11        8.65      3.53 o
   4  15  12       12.21       14.04      4.64 o
   5  15  12        5.34        5.49      2.84 o
   6  15  12        0.70       -3.99      3.99 o
   0  16  12        2.64        5.28      4.47 o
   1  16  12        3.44       -0.94      6.18 o
   2  16  12       16.32       15.72      3.96 o
   3  16  12        5.03        5.09      3.57 o
   4  16  12        0.00       -4.04      4.69 o
   5  16  12       50.01       56.39      4.71 o
   0  17  12       31.34       25.48      6.42 o
   1  17  12        2.80        3.63      3.22 o
   2  17  12       25.03       25.15      4.26 o
   3  17  12        8.11       12.40      3.92 o
   4  17  12        2.65       -2.22      3.04 o
   5  17  12        0.33       -2.01      3.63 o
   0  18  12        5.88        0.51      4.93 o
   1  18  12       24.10       29.12      5.53 o
   2  18  12       10.56        8.16      3.89 o
   3  18  12        6.38        8.31      4.80 o
   4  18  12        8.30        3.31      3.95 o
   0  19  12        5.80        8.37      5.62 o
   1  19  12        4.28        4.27      8.12 o
   2  19  12        3.08        1.01      3.70 o
   3  19  12        0.00       -3.52      3.52 o
   0  20  12        6.35        5.17      5.33 o
   1  20  12        1.00        7.75      4.16 o
   1   0  13      215.50      207.97      3.55 o
   2   0  13        1.53        2.69      0.95 o
   3   0  13       27.08       27.41      2.05 o
   4   0  13       93.05       78.53      2.84 o
   5   0  13       24.68       25.92      2.89 o
   6   0  13        5.54        5.14      2.55 o
   7   0  13       25.72       34.00     10.95 o
   8   0  13       14.12       13.28      3.54 o
   9   0  13        0.91       -1.12      6.63 o
   0   1  13       55.31       61.11      1.97 o
   1   1  13       62.13       58.93      1.20 o
   2   1  13      135.97      134.24      2.61 o
   3   1  13      237.13      221.18      3.52 o
   4   1  13      101.67       92.05      2.38 o
   5   1  13       77.27       80.22      3.09 o
   6   1  13       31.11       29.17      2.72 o
   7   1  13       30.44       31.31      4.63 o
   8   1  13       60.56       63.46      3.54 o
   9   1  13        5.96        8.90      2.52 o
   0   2  13       60.01       62.36      1.94 o
   1   2  13       46.77       43.63      1.55 o
   2   2  13      153.73      155.75      2.40 o
   3   2  13      315.76      314.94      4.52 o
   4   2  13       43.63       41.42      1.68 o
   5   2  13      233.58      229.13      5.09 o
   6   2  13       68.94       71.79      3.17 o
   7   2  13       12.83       16.44      2.31 o
   8   2  13        5.78        4.29      2.15 o
   9   2  13        6.14       10.26      2.55 o
   0   3  13      166.77      158.16      9.84 o
   1   3  13       18.65       21.11      1.35 o
   2   3  13        4.90        4.40      0.86 o
   3   3  13       16.95       14.98      1.14 o
   4   3  13        1.41        1.53      1.39 o
   5   3  13       75.74       78.98      3.07 o
   6   3  13       63.32       67.50      3.36 o
   7   3  13       21.71       23.36      2.75 o
   8   3  13       15.85       19.68      2.65 o
   9   3  13        7.33        6.27      2.45 o
   0   4  13      131.70      133.41      4.99 o
   1   4  13      310.94      302.80      5.76 o
   2   4  13       75.01       71.13      2.77 o
   3   4  13       16.78       16.26      1.01 o
   4   4  13       22.42       23.26      1.93 o
   5   4  13       27.45       20.86      2.09 o
   6   4  13       29.85       28.45      2.32 o
   7   4  13        2.24       -0.30      2.04 o
   8   4  13        1.99        1.89      2.14 o
   0   5  13      733.62      753.54     15.98 o
   1   5  13       16.32       22.21      2.42 o
   2   5  13       82.54       75.75      3.49 o
   3   5  13      108.51      112.22      2.39 o
   4   5  13       85.73       84.63      3.48 o
   5   5  13        7.80        5.54      1.73 o
   6   5  13       78.68       76.32      3.16 o
   7   5  13        2.20        3.86      2.00 o
   8   5  13        1.35        2.89      2.22 o
   0   6  13      196.24      186.46      6.47 o
   1   6  13      776.01      769.01     13.59 o
   2   6  13       55.64       46.92      2.53 o
   3   6  13      224.98      198.96      7.11 o
   4   6  13      158.37      160.56      4.52 o
   5   6  13       17.94       13.56      1.89 o
   6   6  13        7.69        9.86      1.88 o
   7   6  13        3.30        2.61      1.90 o
   8   6  13        6.38        6.35      2.33 o
   0   7  13        4.72        3.64      2.25 o
   1   7  13       93.29       91.91      3.36 o
   2   7  13       42.07       42.42      2.83 o
   3   7  13       54.96       59.83      3.33 o
   4   7  13       38.26       36.80      1.82 o
   5   7  13       59.06       59.47      2.86 o
   6   7  13        1.19        0.83      1.59 o
   7   7  13        6.12        5.40      2.02 o
   8   7  13        7.57        8.54      2.40 o
   0   8  13       98.68      107.72      5.13 o
   1   8  13       84.13       74.88      3.09 o
   2   8  13       60.77       66.24      4.63 o
   3   8  13       21.12       20.03      2.41 o
   4   8  13       30.92       25.60      2.69 o
   5   8  13        3.99        4.34      1.51 o
   6   8  13       12.67       11.57      2.04 o
   7   8  13        7.46        1.71      2.05 o
   8   8  13        6.56        9.22      2.42 o
   0   9  13       36.73       40.23      3.51 o
   1   9  13       87.55       87.94      3.94 o
   2   9  13        2.00        1.25      1.78 o
   3   9  13       43.23       42.68      3.14 o
   4   9  13       49.07       47.78      3.41 o
   5   9  13        3.93        1.19      1.35 o
   6   9  13        8.40       10.47      2.37 o
   7   9  13       10.28       12.04      2.38 o
   8   9  13        0.04        2.93      2.18 o
   0  10  13       12.71       10.85      2.75 o
   1  10  13        6.98       10.15      1.89 o
   2  10  13        6.42        7.10      2.42 o
   3  10  13        3.25        1.57      5.44 o
   4  10  13       16.59       16.03      3.30 o
   5  10  13        9.89        9.54      1.37 o
   6  10  13        6.42        9.49      1.87 o
   7  10  13        5.91        5.01      2.13 o
   0  11  13       52.98       51.09      5.79 o
   1  11  13       15.43       16.40      4.65 o
   2  11  13        5.02        1.26      5.10 o
   3  11  13        4.66        6.98      2.80 o
   4  11  13        1.19       -1.48      2.40 o
   5  11  13       44.92       53.79      6.63 o
   6  11  13       35.66       45.56      2.51 o
   7  11  13       15.44       22.47      3.58 o
   0  12  13       13.96       18.68      4.51 o
   1  12  13       41.40       45.59      4.17 o
   2  12  13        2.73        4.30      2.68 o
   3  12  13        3.01        4.99      2.95 o
   4  12  13       29.04       29.28      4.10 o
   5  12  13       14.21       14.03      4.82 o
   6  12  13        2.62        2.76      1.86 o
   7  12  13        5.27        6.19      2.06 o
   0  13  13        0.00        0.06      3.55 o
   1  13  13       29.93       32.22      4.01 o
   2  13  13        1.73        6.84      4.67 o
   3  13  13       14.24       15.40      3.57 o
   4  13  13        5.90        4.35      5.89 o
   5  13  13       26.68       30.90      6.02 o
   6  13  13        5.82        9.53      5.28 o
   0  14  13        1.34        6.32      4.28 o
   1  14  13        1.46       -1.50      3.52 o
   2  14  13       29.06       36.01      4.36 o
   3  14  13       34.53       39.30      4.75 o
   4  14  13        6.75        5.48      3.57 o
   5  14  13        2.70        4.82      4.80 o
   6  14  13        9.04       15.20      6.05 o
   0  15  13        0.08       -0.60      4.19 o
   1  15  13       22.05       23.25      4.05 o
   2  15  13        0.45       -1.18      2.90 o
   3  15  13        3.67        5.63      3.57 o
   4  15  13        0.38       -0.47      3.15 o
   5  15  13        3.94        6.92      5.07 o
   0  16  13       99.50      110.18      9.61 o
   1  16  13        3.38       -1.01      3.00 o
   2  16  13        8.63       12.27      3.80 o
   3  16  13        3.60        4.03      3.68 o
   4  16  13       22.42       22.36      5.42 o
   5  16  13        2.94       11.76      5.56 o
   0  17  13        0.69       -1.01      4.82 o
   1  17  13       26.42       22.56      6.74 o
   2  17  13        6.09        3.42      3.55 o
   3  17  13        3.47        3.61      3.72 o
   4  17  13        3.19        1.64      3.75 o
   0  18  13        1.81       -1.93      4.97 o
   1  18  13        1.83        6.89      3.93 o
   2  18  13        5.66        2.78      4.03 o
   3  18  13        1.56       -0.34      5.94 o
   0  19  13        0.22       -0.38      5.11 o
   1  19  13        1.07        3.02      3.54 o
   2  19  13        4.82        5.25      4.10 o
   0   0  14      137.90      146.76      6.28 o
   1   0  14       46.19       51.04      3.19 o
   2   0  14        3.88        3.68      0.99 o
   3   0  14        6.25        2.43      1.46 o
   4   0  14       13.91       16.51      2.31 o
   5   0  14        0.51        1.59      2.14 o
   6   0  14       15.00       14.54      2.99 o
   7   0  14      108.95      122.01      5.98 o
   8   0  14        1.15        0.44      2.93 o
   0   1  14       63.22       59.78      2.76 o
   1   1  14       18.33       15.37      0.95 o
   2   1  14      380.96      361.02      4.80 o
   3   1  14       41.84       42.01      1.68 o
   4   1  14       10.81        9.51      1.40 o
   5   1  14       65.60       60.02      3.18 o
   6   1  14        6.37        7.50      1.90 o
   7   1  14        2.95        6.28      2.09 o
   8   1  14        1.68        1.57      2.05 o
   0   2  14       65.11       70.33      3.50 o
   1   2  14       64.81       63.78      1.72 o
   2   2  14       14.68       11.83      1.03 o
   3   2  14       91.05       89.56      2.82 o
   4   2  14       90.48       91.05      2.51 o
   5   2  14       11.21        7.51      1.69 o
   6   2  14        9.58       12.85      2.01 o
   7   2  14       16.99       17.11      2.86 o
   8   2  14       24.15       25.22      2.82 o
   1   3  14        5.37        5.88      2.07 o
   2   3  14      173.82      174.73      2.97 o
   3   3  14       34.98       39.52      1.53 o
   4   3  14        7.31        6.60      1.66 o
   5   3  14        6.30        6.18      1.80 o
   6   3  14       10.67        9.89      1.92 o
   7   3  14        3.95        3.47      1.97 o
   8   3  14        6.00       12.20      2.48 o
   0   4  14        0.55        2.64      1.98 o
   1   4  14       37.48       32.30      2.88 o
   2   4  14       42.89       45.14      3.37 o
   3   4  14       88.32       89.33      2.15 o
   4   4  14       55.36       46.60      2.71 o
   5   4  14       28.06       24.28      2.22 o
   6   4  14        4.19        4.58      1.76 o
   7   4  14       21.48       24.40      3.26 o
   8   4  14        8.58       13.18      2.52 o
   0   5  14      601.39      560.65     12.81 o
   1   5  14      152.34      160.64      4.56 o
   2   5  14      170.49      172.14      6.17 o
   3   5  14        4.68        6.86      1.94 o
   4   5  14       16.74       14.86      3.26 o
   5   5  14       42.33       41.52      2.57 o
   6   5  14        4.47        5.70      1.77 o
   7   5  14       18.67       18.84      2.39 o
   8   5  14       17.82       22.92      3.14 o
   0   6  14       67.12       61.52      4.46 o
   1   6  14      135.03      134.42      4.56 o
   2   6  14      148.61      130.90      5.71 o
   3   6  14       96.11       90.60      6.86 o
   4   6  14       27.37       29.50      2.33 o
   5   6  14       21.68       16.85      1.95 o
   6   6  14        1.17        0.45      1.80 o
   7   6  14       10.23       16.06      4.16 o
   8   6  14        1.32        1.53      2.20 o
   0   7  14       20.34       20.31      6.72 o
   1   7  14      168.01      161.70      5.10 o
   2   7  14       44.88       39.26      3.53 o
   3   7  14        0.10        1.14      3.47 o
   4   7  14        0.06        1.38      1.26 o
   5   7  14       17.62       22.51      1.97 o
   6   7  14        3.27        0.49      1.78 o
   7   7  14        4.41        2.29      1.86 o
   8   7  14       19.18       19.55      2.61 o
   0   8  14       17.12       15.51      3.19 o
   1   8  14        8.38        5.34      1.85 o
   2   8  14        1.54        0.25      1.70 o
   3   8  14       84.88       84.72      7.11 o
   4   8  14       10.17       15.95      4.19 o
   5   8  14       21.14       26.70      6.05 o
   6   8  14        3.78        5.64      1.83 o
   7   8  14        2.92        1.99      2.10 o
   8   8  14        1.38        1.94      2.12 o
   0   9  14       28.08       22.63      3.10 o
   1   9  14        3.56        1.73      1.68 o
   2   9  14       57.50       56.01      3.47 o
   3   9  14       48.42       52.89      6.02 o
   4   9  14       57.73       58.61      6.14 o
   5   9  14       61.13       64.64      4.14 o
   6   9  14        9.25        7.94      1.87 o
   7   9  14        0.05        1.13      2.09 o
   0  10  14       34.66       31.64      3.61 o
   1  10  14       22.05       22.01      2.33 o
   2  10  14       16.88       17.66      3.15 o
   4  10  14       90.59       98.83      7.89 o
   5  10  14        9.07        9.40      4.50 o
   6  10  14       32.90       36.14      2.27 o
   7  10  14        0.80        1.25      1.98 o
   0  11  14        0.11        0.51      3.52 o
   1  11  14        0.53        5.78      2.66 o
   2  11  14        2.36        2.99      2.74 o
   5  11  14        7.98        7.38      4.33 o
   6  11  14        4.20        4.06      1.76 o
   7  11  14       28.50       29.07      2.48 o
   0  12  14        6.70        7.00      3.84 o
   1  12  14        7.06        6.94      2.88 o
   2  12  14        9.83       10.48      3.18 o
   5  12  14       28.87       39.21      6.29 o
   6  12  14        2.48        0.05      4.77 o
   0  13  14        9.75        7.97      4.27 o
   1  13  14       20.15       28.28      3.85 o
   2  13  14        4.29        3.80      3.75 o
   5  13  14       32.98       41.80      6.68 o
   6  13  14       39.12       63.59      8.01 o
   0  14  14        0.02        0.03      4.13 o
   1  14  14        1.85       -1.03      3.02 o
   2  14  14        7.12        5.52      3.42 o
   5  14  14        1.62       -0.84      4.47 o
   6  14  14        5.74       10.53      5.39 o
   0  15  14        0.55        3.81      4.80 o
   1  15  14        1.35       -1.68      3.04 o
   2  15  14        2.60        0.47      3.26 o
   5  15  14        0.59        1.23      4.87 o
   0  16  14       10.44       17.45      6.03 o
   1  16  14        9.40        8.73      4.07 o
   2  16  14        1.47        4.37      3.53 o
   0  17  14        5.72        5.68      5.36 o
   1  17  14       24.78       26.14      6.82 o
   2  17  14       11.74       13.38      4.08 o
   0  18  14        2.23        0.43      5.23 o
   1  18  14        1.99        5.59      3.66 o
   2  18  14        0.19       -0.24      3.45 o
   0  19  14        0.25        0.75      5.45 o
   1  19  14        5.00        7.43      4.45 o
   1   0  15      203.27      211.96      4.69 o
   2   0  15        0.72        1.78      2.30 o
   3   0  15       40.79       51.23      5.66 o
   4   0  15       33.35       38.10      4.24 o
   5   0  15       21.97       17.29      3.73 o
   6   0  15        6.50        1.66      2.58 o
   7   0  15       10.46       11.40      3.76 o
   8   0  15        0.93        3.14      4.13 o
   0   1  15       81.63       78.54      4.24 o
   1   1  15       98.07       85.18      2.37 o
   2   1  15      158.27      145.25      3.68 o
   3   1  15       14.95        9.26      1.68 o
   4   1  15       28.40       29.40      2.31 o
   5   1  15        2.88        4.32      4.04 o
   6   1  15        2.87        5.26      1.88 o
   7   1  15       11.75       11.88      2.22 o
   8   1  15        4.84        6.79      2.29 o
   0   2  15      196.11      197.94      9.16 o
   1   2  15        9.75        8.96      1.31 o
   2   2  15        7.86        7.22      0.95 o
   3   2  15       15.85       11.55      1.55 o
   4   2  15       22.85       21.24      2.84 o
   5   2  15       17.99       18.98      2.78 o
   6   2  15       38.81       47.77      4.09 o
   7   2  15       11.53       15.53      3.03 o
   8   2  15        7.79        6.15      2.30 o
   1   3  15      107.02      118.57      6.43 o
   2   3  15       69.35       68.76      1.75 o
   3   3  15        3.64        2.74      1.34 o
   4   3  15       34.23       35.16      2.40 o
   5   3  15        4.04        6.69      2.30 o
   6   3  15        0.47        0.46      1.91 o
   7   3  15        7.07        8.31      2.14 o
   8   3  15        4.81        6.04      2.38 o
   1   4  15       34.27       37.02      4.18 o
   2   4  15       54.61       52.54      4.49 o
   3   4  15       36.43       33.61      1.49 o
   4   4  15        4.69        3.02      1.62 o
   5   4  15        7.20       10.05      2.43 o
   6   4  15        8.60       11.74      3.35 o
   7   4  15        1.61        2.69      2.20 o
   8   4  15        8.26       12.20      2.90 o
   0   5  15       35.80       35.02      4.70 o
   1   5  15        3.03       -0.97      3.10 o
   2   5  15       27.81       22.91      2.97 o
   3   5  15       20.13       20.06      2.89 o
   4   5  15       12.54       10.45      1.77 o
   5   5  15       23.03       22.25      2.40 o
   6   5  15       14.93       16.71      2.25 o
   7   5  15        7.67       12.66      3.59 o
   8   5  15        1.15        2.28      2.24 o
   0   6  15      187.09      170.26      8.81 o
   1   6  15      154.79      151.93      8.23 o
   2   6  15        0.73        1.54      3.29 o
   3   6  15       48.95       44.90      5.36 o
   4   6  15       32.21       37.19      2.23 o
   5   6  15        3.66        3.11      1.80 o
   6   6  15        2.95        4.32      2.15 o
   7   6  15        3.71        5.57      2.18 o
   8   6  15        2.97        4.58      2.23 o
   0   7  15        4.50        2.16      3.73 o
   1   7  15       45.93       44.73      5.20 o
   2   7  15       52.88       53.90      5.54 o
   3   7  15        8.27        7.00      4.05 o
   4   7  15        9.44        8.52      2.74 o
   5   7  15       11.51       17.58      2.31 o
   6   7  15       12.13       14.06      2.12 o
   7   7  15        4.34        1.54      2.36 o
   0   8  15       92.75       95.32      7.45 o
   1   8  15       39.16       44.49      5.45 o
   2   8  15       13.78       17.16      4.28 o
   3   8  15       16.66       18.67      4.51 o
   4   8  15       29.20       25.15      4.62 o
   5   8  15       43.95       36.15      5.54 o
   6   8  15        3.29        4.32      2.09 o
   7   8  15        1.87        0.26      3.84 o
   0   9  15       76.09       68.22      6.36 o
   1   9  15       26.46       29.44      3.60 o
   2   9  15       52.73       60.91      6.23 o
   4   9  15       11.58       11.05      4.19 o
   5   9  15       14.71       18.88      5.04 o
   6   9  15       29.87       25.29      2.71 o
   7   9  15        0.57        0.33      2.13 o
   0  10  15        0.84       -3.45      3.47 o
   4  10  15       26.30       27.66      5.07 o
   5  10  15        9.84        9.70      4.54 o
   6  10  15        6.95       12.00      5.02 o
   7  10  15        8.57        7.98      1.97 o
   4  11  15       14.81       16.53      4.48 o
   5  11  15       18.33       23.60      5.50 o
   6  11  15       15.06       21.85      5.85 o
   5  12  15        6.12       10.64      4.71 o
   6  12  15        3.00        3.50      4.94 o
   5  13  15       23.11       24.26      6.02 o
   6  13  15       34.53       29.49      6.69 o
   5  14  15       12.21       14.37      5.62 o
   1   0  16       49.85       64.55      4.45 o
   2   0  16       31.26       30.92      3.42 o
   3   0  16       12.32       12.25      2.96 o
   4   0  16       21.06       27.39      3.88 o
   5   0  16       28.75       27.43      4.50 o
   6   0  16       35.49       43.44      5.50 o
   7   0  16        0.07        3.59      3.94 o
   8   0  16        0.00       -2.88      3.09 o
   0   1  16        0.35        4.27      1.92 o
   1   1  16       56.45       59.09      2.25 o
   2   1  16       23.41       26.25      2.39 o
   3   1  16        6.70        7.13      1.91 o
   4   1  16       17.01       17.09      2.49 o
   5   1  16       41.99       48.33      4.05 o
   6   1  16       15.57       18.78      3.25 o
   7   1  16       12.79       18.35      2.44 o
   8   1  16        0.79        0.75      2.16 o
   0   2  16        1.91        2.45      1.04 o
   1   2  16      246.64      220.01      6.41 o
   2   2  16        6.77        8.48      1.45 o
   3   2  16       34.46       36.97      2.23 o
   4   2  16        6.15        4.59      2.13 o
   5   2  16        8.87        8.42      2.45 o
   6   2  16       16.04       12.38      2.91 o
   7   2  16        5.95        7.59      2.42 o
   8   2  16        4.52        6.78      2.31 o
   2   3  16        6.42        8.99      1.82 o
   3   3  16        7.46        8.49      1.58 o
   4   3  16        0.03       -1.29      1.79 o
   5   3  16        0.50        0.32      2.06 o
   6   3  16        4.27        3.46      3.85 o
   7   3  16       11.54       14.08      2.69 o
   8   3  16        2.69        2.20      2.21 o
   1   4  16        2.46       -0.92      2.84 o
   2   4  16       61.98       60.82      5.13 o
   3   4  16       24.00       26.74      1.82 o
   4   4  16       37.37       37.53      2.76 o
   5   4  16        0.94        1.57      2.15 o
   6   4  16        4.21        7.92      2.70 o
   7   4  16       13.44       15.76      2.64 o
   1   5  16        4.57        3.39      3.27 o
   2   5  16       42.76       45.03      4.99 o
   3   5  16       12.06       11.45      4.07 o
   4   5  16       15.46       17.80      2.98 o
   5   5  16       30.07       33.35      3.01 o
   6   5  16        6.51        2.59      2.48 o
   7   5  16        3.73        0.55      2.15 o
   0   6  16      109.92      109.24      7.14 o
   1   6  16       18.23       22.37      4.25 o
   2   6  16       41.90       49.43      5.43 o
   3   6  16       31.13       27.59      3.24 o
   4   6  16        1.53       -1.64      2.33 o
   5   6  16        1.64        3.88      2.03 o
   6   6  16       12.44       13.34      2.78 o
   7   6  16        6.73        6.23      3.64 o
   0   7  16       27.71       19.82      4.54 o
   1   7  16       16.80       13.91      4.30 o
   2   7  16       31.66       23.44      4.61 o
   3   7  16       10.27       12.04      4.56 o
   4   7  16       46.50       50.73      4.26 o
   5   7  16       17.40        9.32      4.22 o
   6   7  16        1.38        7.28      2.48 o
   7   7  16        2.60       -2.09      2.90 o
   0   8  16       96.34       91.92      7.23 o
   1   8  16        7.39       11.61      4.41 o
   2   8  16       57.26       51.07      6.11 o
   3   8  16       33.63       44.18      6.00 o
   4   8  16       13.24       10.25      4.14 o
   5   8  16       18.33       16.63      4.79 o
   6   8  16       15.36       12.26      2.39 o
   7   8  16        0.83        2.25      2.88 o
   0   9  16        3.72        0.75      4.11 o
   1   9  16        9.82       13.86      4.54 o
   2   9  16       37.43       41.57      5.82 o
   4   9  16       22.12       29.12      5.14 o
   5   9  16       15.75       10.47      4.67 o
   6   9  16        0.41       -3.91      3.91 o
   7   9  16        4.31       11.62      5.37 o
   4  10  16       27.61       28.75      5.45 o
   5  10  16        6.26        2.24      4.34 o
   6  10  16       27.99       36.35      6.56 o
   4  11  16       16.71       20.79      5.10 o
   5  11  16        8.13        7.64      4.93 o
   6  11  16        7.38        9.90      4.91 o
   4  12  16        7.03        4.88      4.22 o
   5  12  16       16.11       22.03      5.83 o
   5  13  16       31.83       36.12      6.45 o
   1   0  17       47.36       56.12      4.24 o
   2   0  17        2.95        1.35      2.32 o
   3   0  17       31.87       34.26      3.81 o
   4   0  17       10.60       10.61      3.44 o
   5   0  17       51.53       52.62      5.50 o
   6   0  17        9.51       11.05      4.19 o
   7   0  17        3.87        7.49      4.44 o
   0   1  17        1.42       -1.77      1.77 o
   1   1  17       30.44       27.05      2.84 o
   2   1  17       27.35       27.96      2.31 o
   3   1  17       60.79       57.79      3.46 o
   4   1  17        5.25        7.82      2.22 o
   5   1  17       12.49       12.75      5.04 o
   6   1  17        4.38        8.44      2.87 o
   7   1  17        4.23        8.05      4.74 o
   0   2  17      217.80      203.67      6.16 o
   1   2  17       16.03       18.58      1.14 o
   2   2  17       13.59        9.05      1.73 o
   3   2  17       16.04       18.75      2.21 o
   4   2  17       44.99       52.66      3.35 o
   5   2  17        0.37        1.13      2.26 o
   6   2  17       15.04       20.45      3.14 o
   7   2  17        3.26        4.26      3.06 o
   2   3  17        2.67        7.09      3.02 o
   3   3  17        4.69        4.65      1.64 o
   4   3  17        0.47        1.65      1.91 o
   5   3  17       22.62       24.68      2.96 o
   6   3  17       11.13       10.30      3.39 o
   7   3  17        5.47        6.26      3.08 o
   3   4  17        4.32        5.70      3.10 o
   4   4  17        9.75        9.16      1.95 o
   5   4  17       23.18       21.74      2.77 o
   6   4  17        7.25        9.08      2.79 o
   7   4  17        0.96        0.17      2.73 o
   1   5  17       24.66       19.82      4.18 o
   2   5  17       17.97       28.60      4.54 o
   3   5  17       11.60       10.12      3.65 o
   4   5  17        8.96        6.06      3.75 o
   5   5  17       17.75       17.53      5.22 o
   6   5  17       18.59       25.82      3.71 o
   7   5  17        3.47        2.66      2.75 o
   1   6  17       13.47        5.94      3.82 o
   2   6  17       14.85       18.71      4.68 o
   3   6  17        5.16       11.42      3.65 o
   4   6  17        8.91        5.94      3.78 o
   5   6  17       10.62       11.80      1.89 o
   6   6  17        0.73        0.87      2.25 o
   7   6  17        7.73       10.54      4.72 o
   1   7  17        1.37        0.72      3.78 o
   2   7  17        2.28        2.23      3.99 o
   4   7  17       28.35       21.00      4.71 o
   5   7  17        6.61       11.15      4.57 o
   6   7  17        2.44        2.20      3.53 o
   7   7  17        4.61        8.67      5.00 o
   0   8  17       12.07       25.02      5.00 o
   1   8  17       47.53       50.14      6.05 o
   2   8  17       21.27       15.60      5.08 o
   4   8  17        5.76        3.82      3.78 o
   5   8  17        5.91       16.55      4.97 o
   6   8  17       13.34       10.90      5.33 o
   0   9  17        3.71        1.20      4.31 o
   1   9  17       12.38       17.24      5.20 o
   2   9  17       30.54       29.74      5.88 o
   4   9  17       13.75       10.12      4.36 o
   5   9  17        9.43        8.24      4.65 o
   6   9  17        7.65       14.45      5.47 o
   4  10  17       11.34       11.34      4.68 o
   5  10  17       47.97       52.90      6.85 o
   6  10  17        2.35       -0.32      4.76 o
   4  11  17        4.31        7.23      4.44 o
   5  11  17        0.10        5.43      4.65 o
   4  12  17        8.77        5.94      4.47 o
   5  12  17        0.97        4.79      4.67 o
   4  13  17        1.32        6.57      4.38 o
   4  14  17        4.07        6.26      5.10 o
   1   0  18       76.59       69.33      4.73 o
   2   0  18        0.24       -2.27      2.27 o
   3   0  18        9.24       11.07      3.15 o
   4   0  18       12.90       10.16      3.45 o
   5   0  18        0.60        3.24      3.48 o
   6   0  18        0.91       -1.26      3.79 o
   7   0  18        4.18        9.81      4.53 o
   0   1  18        5.92        0.12      1.92 o
   1   1  18       26.23       31.72      3.78 o
   2   1  18        0.37       -0.63      1.57 o
   3   1  18       21.07       22.01      2.49 o
   4   1  18        2.37        5.44      2.26 o
   5   1  18        1.59       -0.03      2.79 o
   6   1  18       15.71       20.35      5.05 o
   7   1  18        3.30        6.23      3.02 o
   2   2  18        4.34        3.17      2.18 o
   3   2  18        9.46        8.05      2.69 o
   4   2  18       22.25       18.15      2.64 o
   5   2  18        1.99       -0.49      2.18 o
   6   2  18        0.08        2.14      2.60 o
   7   2  18        6.09        7.95      6.00 o
   2   3  18       10.96       14.49      3.47 o
   3   3  18        7.05       10.55      4.39 o
   4   3  18       12.77       12.60      2.36 o
   5   3  18        2.75        5.18      2.37 o
   6   3  18       27.00       23.17      3.34 o
   7   3  18        7.20       11.64      4.37 o
   3   4  18        0.36       -1.38      2.87 o
   4   4  18       12.74       18.34      1.97 o
   5   4  18       27.97       27.70      2.83 o
   6   4  18        0.85        1.40      4.03 o
   7   4  18        1.60        4.08      4.61 o
   3   5  18       16.37       21.12      4.30 o
   4   5  18        0.68       -1.61      3.04 o
   5   5  18        2.87        2.45      1.91 o
   6   5  18        3.73        1.42      5.01 o
   3   6  18        0.28        2.46      3.12 o
   4   6  18       22.64       14.00      4.19 o
   5   6  18        3.64        6.77      4.24 o
   6   6  18        4.89        3.71      3.28 o
   3   7  18        0.72       -2.18      3.07 o
   4   7  18        5.28        9.79      3.99 o
   5   7  18        0.35       -2.33      3.70 o
   6   7  18        2.98        5.05      5.02 o
   4   8  18        0.03       -1.67      3.55 o
   5   8  18       32.88       36.32      5.96 o
   6   8  18        2.38        2.04      4.51 o
   4   9  18        8.83        6.52      4.27 o
   5   9  18        7.89       14.35      5.30 o
   4  10  18       21.01       21.98      5.27 o
   5  10  18        4.45        3.39      4.28 o
   4  11  18        2.46       -0.14      4.05 o
   5  11  18       10.31       11.24      5.14 o
   4  12  18        6.44        2.79      4.45 o
   4  13  18        4.23        4.16      4.45 o
   1   0  19        9.84        9.27      2.67 o
   2   0  19        2.44        9.15      2.75 o
   3   0  19        3.26        9.61      3.12 o
   4   0  19        0.04        0.89      3.05 o
   5   0  19        7.92       13.71      3.98 o
   6   0  19        9.03       10.10      4.41 o
   0   1  19       49.17       55.42      3.48 o
   1   1  19       14.49       15.58      2.16 o
   2   1  19        4.50        7.48      1.81 o
   3   1  19        4.55        7.70      2.10 o
   4   1  19       45.77       63.20      6.48 o
   5   1  19        8.93       11.19      2.78 o
   6   1  19        3.18        2.26      2.71 o
   1   2  19        1.02       -1.40      2.58 o
   2   2  19        2.81        2.50      1.57 o
   3   2  19        2.14        2.51      1.81 o
   4   2  19        0.93        1.71      2.09 o
   5   2  19        1.40        3.46      4.30 o
   6   2  19        3.53        4.14      2.69 o
   2   3  19       10.21        9.92      3.42 o
   3   3  19        1.11       -0.29      3.35 o
   4   3  19        4.06        5.85      2.02 o
   5   3  19        7.99        4.72      2.39 o
   6   3  19        2.82        5.01      2.67 o
   2   4  19        7.87        9.18      3.56 o
   3   4  19       26.47       29.81      4.77 o
   4   4  19        3.55        3.47      3.75 o
   5   4  19        4.59        8.20      4.26 o
   6   4  19        5.49       12.84      3.65 o
   3   5  19        2.32       11.22      4.01 o
   4   5  19       13.05        9.12      4.08 o
   5   5  19        7.24        6.85      4.27 o
   6   5  19        5.86        7.94      2.39 o
   3   6  19        1.35       -0.46      3.16 o
   4   6  19        3.65        7.51      4.02 o
   5   6  19        1.69        1.93      4.14 o
   6   6  19       12.35       14.66      5.10 o
   3   7  19       33.33       39.53      5.42 o
   4   7  19        4.86        7.66      3.99 o
   5   7  19        1.83        4.77      4.31 o
   3   8  19        6.32        9.06      4.02 o
   4   8  19        1.26        5.17      3.85 o
   5   8  19        2.63        4.33      4.79 o
   4   9  19        4.56        2.07      3.61 o
   5   9  19        3.47        4.39      4.59 o
   4  10  19        0.69       -3.35      3.81 o
   4  11  19        2.42        7.57      4.62 o
   0   0  20       18.34       22.49      2.92 o
   1   0  20        1.19       -1.84      2.12 o
   2   0  20        0.07       -2.04      2.24 o
   3   0  20       28.42       31.16      3.87 o
   4   0  20        1.89        0.84      3.22 o
   5   0  20        0.26        3.39      3.59 o
   6   0  20        0.60        0.66      3.61 o
   0   1  20        3.78        3.07      1.67 o
   1   1  20        0.80       -1.07      1.07 o
   2   1  20        7.03        5.05      1.79 o
   3   1  20       21.97       21.41      2.48 o
   4   1  20        5.92        9.39      5.07 o
   5   1  20        6.80        9.62      4.57 o
   6   1  20        7.75        5.37      5.53 o
   1   2  20        7.81        7.81      3.13 o
   2   2  20       23.22       21.18      3.84 o
   3   2  20       13.26       18.87      2.03 o
   4   2  20       13.72       14.43      2.40 o
   5   2  20        0.63        2.56      2.39 o
   6   2  20        2.16        3.00      2.64 o
   2   3  20       14.94       20.45      4.08 o
   3   3  20        5.12        1.12      3.55 o
   4   3  20        2.17        1.37      3.68 o
   5   3  20       13.23       20.08      2.65 o
   6   3  20        1.77       -0.40      2.36 o
   2   4  20       11.80        9.49      3.99 o
   3   4  20        1.38        3.13      3.95 o
   4   4  20       21.23       21.15      4.84 o
   5   4  20        5.32        8.84      4.42 o
   2   5  20       17.17       17.56      4.30 o
   3   5  20        8.53       10.36      4.19 o
   4   5  20       17.19       24.81      5.13 o
   5   5  20        2.35        9.20      4.42 o
   3   6  20        2.45        1.96      3.73 o
   4   6  20       13.34        8.23      4.27 o
   5   6  20       18.02       23.84      5.27 o
   3   7  20        4.82        2.95      3.99 o
   4   7  20        1.27        7.02      4.25 o
   5   7  20        0.35        3.04      4.45 o
   3   8  20        0.43       -0.06      3.41 o
   4   8  20        2.49        2.27      4.13 o
   3   9  20        4.28       -3.33      3.33 o
   4   9  20        4.70        7.41      4.61 o
   3  10  20        1.85       -0.72      3.79 o
   4  10  20        2.87       -1.24      4.19 o
   1   0  21        2.14        2.56      2.36 o
   2   0  21        4.25        4.97      2.63 o
   3   0  21        2.80        3.90      2.99 o
   4   0  21       18.57       16.07      3.70 o
   5   0  21        0.00        0.34      3.33 o
   0   1  21        0.93       -2.33      2.33 o
   1   1  21       30.51       36.01      3.93 o
   2   1  21       16.33       15.51      1.88 o
   3   1  21       34.66       40.19      6.30 o
   4   1  21        0.10       -0.16      2.69 o
   5   1  21        1.08       -1.15      2.44 o
   1   2  21       21.95       25.54      3.90 o
   2   2  21        2.38        2.33      3.24 o
   3   2  21        1.86        1.29      3.35 o
   4   2  21        2.25        2.76      2.82 o
   5   2  21        8.18        7.15      2.37 o
   1   3  21       18.89       21.40      4.01 o
   2   3  21       12.79       14.09      3.96 o
   3   3  21        0.58       -1.41      3.52 o
   4   3  21        3.45        6.39      4.05 o
   5   3  21        2.37        0.32      4.07 o
   2   4  21        5.18       11.53      3.78 o
   3   4  21        7.86       11.36      4.21 o
   4   4  21        0.18       -3.44      3.90 o
   5   4  21        2.45        0.63      4.22 o
   2   5  21        4.66        4.64      3.79 o
   3   5  21        6.20        6.02      4.05 o
   4   5  21        4.57        3.33      4.30 o
   2   6  21        3.07        5.14      3.65 o
   3   6  21       11.23       13.13      4.48 o
   4   6  21        7.21        9.16      4.67 o
   3   7  21       10.70       10.42      4.28 o
   4   7  21        6.75        5.62      4.27 o
   3   8  21        1.25        1.50      4.07 o
   4   8  21        3.94        2.46      4.41 o
   3   9  21        6.06       12.11      4.87 o
   0   0  22        0.30        0.83      1.96 o
   1   0  22        4.64        0.76      1.43 o
   2   0  22        0.11        1.47      2.44 o
   3   0  22        2.89        8.03      2.90 o
   4   0  22        0.41        3.39      3.12 o
   0   1  22        0.06        1.01      2.47 o
   1   1  22       10.67        8.66      2.93 o
   2   1  22       16.29       23.53      3.64 o
   3   1  22        3.24        4.27      1.62 o
   4   1  22       10.89       13.08      2.34 o
   0   2  22       40.44       43.23      4.31 o
   1   2  22        2.36        4.11      3.02 o
   2   2  22        5.17       -0.09      3.30 o
   3   2  22        0.66        0.69      3.30 o
   4   2  22        1.75        6.02      3.72 o
   1   3  22       15.32       30.17      4.33 o
   2   3  22       27.70       33.70      4.85 o
   3   3  22        5.24        9.87      4.36 o
   4   3  22        4.33        3.90      3.96 o
   1   4  22        1.91        4.73      3.67 o
   2   4  22       19.48       28.40      4.87 o
   3   4  22        3.04        1.07      4.02 o
   4   4  22        7.60       12.10      4.62 o
   2   5  22       11.09        8.20      4.11 o
   3   5  22        9.53       12.36      4.42 o
   4   5  22        3.36        1.24      4.10 o
   2   6  22        8.06        9.90      4.38 o
   3   6  22        1.70       -0.95      3.76 o
   2   7  22        1.73        2.56      3.96 o
   3   7  22        1.40       -1.27      4.04 o
   3   0  23        3.84       10.35      2.67 o
   0   1  23        0.10        2.58      2.53 o
   1   1  23        7.75        6.09      1.92 o
   2   1  23        5.14        4.82      2.86 o
   3   1  23       11.42       17.10      3.72 o
   0   2  23        1.00       -0.61      2.82 o
   1   2  23        4.23        6.03      3.21 o
   2   2  23        1.09        1.09      3.16 o
   3   2  23        1.76       -2.87      3.30 o
   0   3  23        2.96       12.13      3.70 o
   1   3  23        6.67        6.88      3.62 o
   2   3  23        5.45       -0.97      3.65 o
   3   3  23        0.69        6.34      3.64 o
   1   4  23        0.70        2.32      3.82 o
   2   4  23       24.84       31.93      5.25 o
   3   4  23        3.19       -1.03      3.73 o
   1   5  23       44.07       60.68      6.16 o
   2   5  23        0.96        1.38      4.02 o
   2   6  23        1.75        6.69      4.10 o
   0   2  24        9.82       13.00      3.30 o
   1   2  24       15.63       13.77      2.40 o
   0   3  24       26.06       33.62      4.44 o
   1   3  24        0.03       -1.84      3.15 o
   0   4  24       12.86       14.75      4.08 o
 
